# Supplementary material for: Encyclopedia of bacterial gene circuits whose presence or absence correlate with pathogenicity – a large-scale system analysis of decoded bacterial genomes
Source: BMC Genomics. 2015 Oct 13;16:773. doi: 10.1186/s12864-015-1957-7 (PMC4603813; doi:10.1186/s12864-015-1957-7)
Supplement: Additional file 1: — List of 949 decoded bacterial genomes present in the KEGG web platform deemed as pathogenic along with literature citations for pathogenicity and antibiotic resistance phenotype. (XLSX 51 kb) [file 12864_2015_1957_MOESM1_ESM.xlsx]

## Sheet: Sheet1
KEGG IDs		Organisms	Pathogenic	Antibiotic	Source
aan		Aggregatibacter actinomycetemcomitans D7S-1	YES	FALSE	KEGG
aat		Aggregatibacter actinomycetemcomitans D11S-1	YES	FALSE	KEGG
aav		Acidovorax citrulli	YES	TRUE	KEGG
abad		Acinetobacter baumannii D1279779	YES	FALSE	KEGG
abb		Acinetobacter baumannii AB307-0294	YES	FALSE	KEGG
abc		Acinetobacter baumannii ACICU	YES	FALSE	KEGG
abd		Acinetobacter baumannii TCDC-AB0715	YES	FALSE	KEGG
abh		Acinetobacter baumannii TYTH-1	YES	FALSE	KEGG
abm		Acinetobacter baumannii SDF	YES	FALSE	KEGG
abn		Acinetobacter baumannii AB0057	YES	FALSE	KEGG
abr		Acinetobacter baumannii MDR-TJ	YES	FALSE	KEGG
abu		Arcobacter butzleri RM4018	YES	TRUE	KEGG
abx		Acinetobacter baumannii 1656-2	YES	FALSE	KEGG
aby		Acinetobacter baumannii AYE	YES	FALSE	KEGG
abz		Acinetobacter baumannii MDR-ZJ06	YES	FALSE	KEGG
acb		Acinetobacter baumannii ATCC 17978	YES	TRUE	KEGG
afn		Acidaminococcus fermentans	YES	FALSE	KEGG
aha		Aeromonas hydrophila subsp. hydrophila ATCC 7966	YES	TRUE	KEGG
ahe		Arcanobacterium haemolyticum	YES	FALSE	KEGG
ain		Acidaminococcus intestini	YES	FALSE	KEGG
ama		Anaplasma marginale St. Maries	YES	TRUE	KEGG
amf		Anaplasma marginale Florida	YES	FALSE	KEGG
apa		Actinobacillus pleuropneumoniae AP76	YES	FALSE	KEGG
aph		Anaplasma phagocytophilum HZ	YES	TRUE	KEGG
apj		Actinobacillus pleuropneumoniae JL03	YES	TRUE	KEGG
apl		Actinobacillus pleuropneumoniae L20	YES	TRUE	KEGG
asa		Aeromonas salmonicida	YES	TRUE	KEGG
asi		Actinobacillus suis	YES	FALSE	KEGG
atu		Agrobacterium tumefaciens C58	YES	TRUE	KEGG
avi		Agrobacterium vitis S4	YES	FALSE	KEGG
avr		Aeromonas veronii	YES	FALSE	KEGG
axo		Achromobacter xylosoxidans NH44784-1996	YES	FALSE	KEGG
ayw		Aster yellows witches-broom phytoplasma AYWB	YES	TRUE	KEGG
bpe		Bordetella pertussis Tohama I	YES	FALSE	http://bacmap.wishartlab.com/organisms/54
baf		Borrelia afzelii	YES	TRUE	KEGG
bafz		Borrelia afzelii	YES	TRUE	KEGG
bpc		Bordetella pertussis CS	YES	FALSE	http://hamap.expasy.org/proteomes/BORPC.html
bper		Bordetella pertussis 18323	YES	FALSE	http://www.ncbi.nlm.nih.gov/pmc/articles/PMC3558169/
bal		Bacillus cereus biovar anthracis CI	YES	FALSE	KEGG
bbu		Borrelia burgdorferi B31	YES	TRUE	http://www.ncbi.nlm.nih.gov/pubmed/9403685
bbz		Borrelia burgdorferi ZS7	YES	TRUE	http://bacmap.wishartlab.com/organisms/787
bbn		Borrelia burgdorferi N40	YES	TRUE	http://www.ncbi.nlm.nih.gov/pubmed/7824109
bav		Bordetella avium	YES	FALSE	KEGG
bax		Bacillus anthracis H9401	YES	FALSE	KEGG
bbh		Bordetella bronchiseptica 253	YES	FALSE	KEGG
bbj		Borrelia burgdorferi JD1	YES	FALSE	http://hamap.expasy.org/proteomes/BORBJ.html
bmb		Brucella abortus 9-941	YES	TRUE	http://www.straininfo.net/genomes/9619
bbm		Bordetella bronchiseptica MO149	YES	FALSE	KEGG
bmc		Brucella abortus S19	NO	FALSE	http://hamap.expasy.org/proteomes/BRUA1.html
bbr		Bordetella bronchiseptica RB50	YES	TRUE	KEGG
bbs		Borrelia bissettii	YES	FALSE	KEGG
baa		Brucella abortus A13334	YES	TRUE	http://www.ncbi.nlm.nih.gov/pmc/articles/PMC3457244/
bcs		Brucella canis ATCC 23365	YES	FALSE	http://www.uniprot.org/uniprot/A9MC22
bca		Bacillus cereus ATCC 10987	YES	TRUE	KEGG
bcb		Bacillus cereus B4264	YES	FALSE	KEGG
bcd		Bartonella clarridgeiae	YES	FALSE	KEGG
bce		Bacillus cereus ATCC 14579	YES	TRUE	KEGG
bcg		Bacillus cereus G9842	YES	FALSE	KEGG
bch		Burkholderia cenocepacia HI2424	YES	TRUE	KEGG
bcj		Burkholderia cenocepacia J2315	YES	FALSE	KEGG
bcn		Burkholderia cenocepacia AU1054	YES	TRUE	KEGG
bcq		Bacillus cereus Q1	YES	FALSE	KEGG
bcr		Bacillus cereus AH187	YES	FALSE	KEGG
bsk		Brucella canis HSK A52141	YES	TRUE	http://jb.asm.org/content/194/18/5134.full.pdf
bcu		Bacillus cereus AH820	YES	FALSE	KEGG
bcw		Borrelia crocidurae	YES	FALSE	KEGG
bcx		Bacillus cereus 03BB102	YES	FALSE	KEGG
bcy		Bacillus cytotoxicus NVH 391-98	YES	FALSE	KEGG
bcz		Bacillus cereus ZK	YES	FALSE	KEGG
bdu		Borrelia duttonii	YES	FALSE	KEGG
bfr		Bacteroides fragilis YCH46	YES	TRUE	KEGG
bfs		Bacteroides fragilis NCTC9343	YES	TRUE	KEGG
bga		Borrelia garinii PBi	YES	TRUE	KEGG
bgb		Borrelia garinii BgVir	YES	FALSE	KEGG
bgl		Burkholderia glumae	YES	FALSE	KEGG
bgr		Bartonella grahamii	YES	FALSE	KEGG
bme		Brucella melitensis bv. 1 16M	YES	TRUE	VFDB
bhl		Bacteroides helcogenes	YES	FALSE	KEGG
bhr		Borrelia hermsii	YES	FALSE	KEGG
bhy		Brachyspira hyodysenteriae	YES	FALSE	KEGG
bip		Brachyspira intermedia	YES	FALSE	KEGG
blon		Bifidobacterium longum subsp. infantis ATCC 15697	YES	FALSE	KEGG
bma		Burkholderia mallei ATCC 23344	YES	TRUE	KEGG
bmi		Brucella melitensis ATCC 23457	YES	TRUE	http://bacmap.wishartlab.com/organisms/852
bmz		Brucella melitensis M28	YES	FALSE	http://bacmap.wishartlab.com/organisms/852
bmg		Brucella melitensis M5-90	NO	TRUE	http://www.cabdirect.org/abstracts/20093258282.html
bmw		Brucella melitensis NI	YES	TRUE	http://www.ncbi.nlm.nih.gov/pubmed/23105063
bmf		Brucella melitensis biovar Abortus	YES	FALSE	http://www.ncbi.nlm.nih.gov/pubmed/16299333
bms		Brucella suis 1330	YES	FALSE	http://bacmap.wishartlab.com/organisms/126
bml		Burkholderia mallei NCTC 10229	YES	TRUE	KEGG
bmn		Burkholderia mallei NCTC 10247	YES	TRUE	KEGG
bmr		Brucella microti	YES	FALSE	KEGG
bsi		Brucella suis 1330	YES	TRUE	http://bacmap.wishartlab.com/organisms/126
bmt		Brucella suis ATCC 23445	YES	TRUE	http://hamap.expasy.org/proteomes/BRUSI.html
bsv		Brucella suis VBI22	YES	FALSE	http://jb.asm.org/content/194/4/910.full
cje		Campylobacter jejuni subsp. jejuni NCTC 11168 = ATCC 700819	YES	FALSE	VFDB
bnc		Bacillus cereus NC7401	YES	FALSE	KEGG
bov		Brucella ovis	YES	TRUE	KEGG
bpa		Bordetella parapertussis 12822	YES	TRUE	KEGG
bpar		Bordetella parapertussis Bpp5	YES	FALSE	KEGG
cjb		Campylobacter jejuni subsp. jejuni NCTC 11168-BN148	YES	FALSE	VFDB
cjj		Campylobacter jejuni subsp. jejuni 81-176	YES	TRUE	http://gsc.jcvi.org/projects/msc/campylobacter/campylobacter_jejuni_subsp_jejuni_81-176/index.shtml
cjn		Campylobacter jejuni subsp. jejuni ICDCCJ07001	YES	TRUE	http://www.plosone.org/article/info:doi/10.1371/journal.pone.0015060
cjm		Campylobacter jejuni subsp. jejuni M1	YES	FALSE	http://www.plosone.org/article/info%3Adoi%2F10.1371%2Fjournal.pone.0012253
bpj		Brachyspira pilosicoli B2904	YES	FALSE	KEGG
cjs		Campylobacter jejuni subsp. jejuni S3	YES	TRUE	http://hamap.expasy.org/proteomes/CAMJS.html
bpo		Brachyspira pilosicoli 95/1000	YES	FALSE	KEGG
bpp		Brucella pinnipedialis	YES	FALSE	KEGG
cjr		Campylobacter jejuni RM1221	YES	FALSE	http://bacmap.wishartlab.com/organisms/112
cjd		Campylobacter jejuni subsp. doylei 269.97	YES	FALSE	http://bacmap.wishartlab.com/organisms/560
ctr		Chlamydia trachomatis D/UW-3/CX	YES	TRUE	http://bacmap.wishartlab.com/organisms/1
ctd		Chlamydia trachomatis D-EC	YES	FALSE	http://hamap.expasy.org/proteomes/CHLTD.html
bpt		Bordetella petrii	YES	TRUE	KEGG
ctf		Chlamydia trachomatis D-LC	YES	FALSE	http://www.phidias.us/docs/genomes.php
bqu		Bartonella quintana Toulouse	YES	TRUE	KEGG
bre		Borrelia recurrentis	YES	FALSE	KEGG
brh		Burkholderia rhizoxinica	YES	FALSE	KEGG
ctrd		Chlamydia trachomatis D/SotonD1	YES	TRUE	http://www.genome.jp/dbget-bin/www_bget?refseq+NC_020986
ctro		Chlamydia trachomatis D/SotonD5	YES	FALSE	KEGG
bsn		Bacillus subtilis BSn5	YES	FALSE	KEGG
bsu		Bacillus subtilis subsp. subtilis 168	YES	TRUE	KEGG
ctrt		Chlamydia trachomatis D/SotonD6	YES	FALSE	KEGG
btb		Bacillus thuringiensis BMB171	YES	FALSE	KEGG
bte		Burkholderia thailandensis E264	YES	TRUE	KEGG
btk		Bacillus thuringiensis 97-27	YES	TRUE	KEGG
btl		Bacillus thuringiensis Al Hakam	YES	TRUE	KEGG
btr		Bartonella tribocorum	YES	TRUE	KEGG
btu		Borrelia turicatae	YES	FALSE	KEGG
cab		Chlamydophila abortus	YES	TRUE	KEGG
car		Corynebacterium aurimucosum	YES	FALSE	KEGG
cta		Chlamydia trachomatis A/HAR-13	YES	TRUE	http://bacmap.wishartlab.com/organisms/267
cty		Chlamydia trachomatis A2497	YES	FALSE	http://hamap.expasy.org/proteomes/CHLT4.html
cbc		Coxiella burnetii CbuK_Q154	YES	FALSE	KEGG
cbd		Coxiella burnetii Dugway 5J108-111	YES	TRUE	KEGG
cra		Chlamydia trachomatis A2497	YES	TRUE	http://hamap.expasy.org/proteomes/CHLT4.html
cbg		Coxiella burnetii CbuG_Q212	YES	FALSE	KEGG
ctrq		Chlamydia trachomatis A/363	YES	TRUE	http://www.genome.jp/dbget-bin/www_bget?refseq+NC_019272
ctrx		Chlamydia trachomatis A/5291	YES	FALSE	http://www.genome.jp/dbget-bin/www_bget?refseq+NC_020946
ctrz		Chlamydia trachomatis A/7249	YES	FALSE	Serotype A
ctrp		Chlamydia trachomatis L1/1322/p2	YES	FALSE	http://wwwnc.cdc.gov/eid/article/15/9/pdfs/09-0272.pdf
ctlj		Chlamydia trachomatis L1/115	YES	FALSE	http://iai.asm.org/content/66/8/3618.full
ctlx		Chlamydia trachomatis L1/224	YES	FALSE	KEGG
ctll		Chlamydia trachomatis L1/440/LN	YES	FALSE	KEGG
ctb		Chlamydia trachomatis L2/434/Bu	YES	FALSE	KEGG
cbs		Coxiella burnetii RSA 331	YES	TRUE	KEGG
ctrr		Chlamydia trachomatis L2/25667R	YES	FALSE	KEGG
cbu		Coxiella burnetii RSA 493	YES	TRUE	KEGG
ctlf		Chlamydia trachomatis L2/434/Bu	YES	FALSE	KEGG
cca		Chlamydophila caviae	YES	TRUE	KEGG
ccm		Capnocytophaga canimorsus	YES	FALSE	KEGG
cco		Campylobacter concisus 13826	YES	TRUE	KEGG
ccu		Cryptobacterium curtum	YES	FALSE	KEGG
ccv		Campylobacter curvus	YES	TRUE	KEGG
ctli		Chlamydia trachomatis L2/434/Bu	YES	FALSE	KEGG
ctl		Chlamydia trachomatis L2b/UCH-1/proctitis	YES	FALSE	KEGG
ctru		Chlamydia trachomatis L2b/UCH-2	YES	FALSE	KEGG
ctrl		Chlamydia trachomatis L2b/LST	YES	FALSE	KEGG
ctrv		Chlamydia trachomatis L2b/CV204	YES	FALSE	KEGG
ctrm		Chlamydia trachomatis L2b/Ams1	YES	TRUE	KEGG
ctla		Chlamydia trachomatis L2b/Ams2	YES	FALSE	KEGG
ctlm		Chlamydia trachomatis L2b/Ams3	YES	FALSE	KEGG
ctls		Chlamydia trachomatis L2b/Ams4	YES	TRUE	KEGG
ctlz		Chlamydia trachomatis L2b/Ams5	YES	FALSE	KEGG
ctlc		Chlamydia trachomatis L2b/Canada1	YES	FALSE	KEGG
ctln		Chlamydia trachomatis L2b/Canada2	YES	FALSE	KEGG
ctlb		Chlamydia trachomatis L2b/795	YES	FALSE	KEGG
ctlq		Chlamydia trachomatis L2b/8200/07	YES	FALSE	KEGG
cto		Chlamydia trachomatis L2c	YES	FALSE	KEGG
ctrn		Chlamydia trachomatis L3/404/LN	YES	FALSE	KEGG
ctj		Chlamydia trachomatis B/Jali20/OT	YES	FALSE	http://www.ncbi.nlm.nih.gov/pmc/articles/PMC2095010/
ctz		Chlamydia trachomatis B/TZ1A828/OT	YES	FALSE	http://www.ncbi.nlm.nih.gov/pmc/articles/PMC2095010/
cfe		Chlamydophila felis	YES	TRUE	KEGG
cff		Campylobacter fetus subsp. fetus 82-40	YES	TRUE	KEGG
ctg		Chlamydia trachomatis E/11023	YES	FALSE	http://www.ncbi.nlm.nih.gov/pmc/articles/PMC2095010/
ctk		Chlamydia trachomatis E/150	YES	FALSE	http://www.ncbi.nlm.nih.gov/pmc/articles/PMC2095010/
csw		Chlamydia trachomatis Sweden2	YES	FALSE	http://www.ncbi.nlm.nih.gov/pubmed/20093289
ces		Chlamydia trachomatis E/SW3	YES	FALSE	KEGG
che		Cardinium endosymbiont cEper1 of Encarsia pergandiella	YES	FALSE	KEGG
ctrb		Chlamydia trachomatis E/Bour	YES	FALSE	KEGG
ctre		Chlamydia trachomatis E/SotonE4	YES	FALSE	KEGG
ctrs		Chlamydia trachomatis E/SotonE8	YES	FALSE	KEGG
cfs		Chlamydia trachomatis F/SW4	YES	FALSE	KEGG
cfw		Chlamydia trachomatis F/SW5	YES	FALSE	KEGG
ctrf		Chlamydia trachomatis F/SotonF3	YES	TRUE	KEGG
ctn		Chlamydia trachomatis G/11074	YES	TRUE	KEGG
ctq		Chlamydia trachomatis G/11222	YES	TRUE	KEGG
ctv		Chlamydia trachomatis G/9301	YES	TRUE	KEGG
cjk		Corynebacterium jeikeium	YES	TRUE	KEGG
ctw		Chlamydia trachomatis G/9768	YES	FALSE	KEGG
ctrg		Chlamydia trachomatis G/SotonG1	YES	FALSE	KEGG
ctri		Chlamydia trachomatis IU824	YES	FALSE	http://www.ncbi.nlm.nih.gov/pubmed/23378575
ctra		Chlamydia trachomatis IU888	YES	TRUE	http://www.ncbi.nlm.nih.gov/pubmed/23378575
ctrh		Chlamydia trachomatis Ia/SotonIa1	YES	FALSE	http://www.ncbi.nlm.nih.gov/gene/16809189
cju		Campylobacter jejuni subsp. jejuni 81116	YES	TRUE	KEGG
cko		Citrobacter koseri ATCC BAA-895	YES	TRUE	KEGG
ckp		Corynebacterium kroppenstedtii	YES	FALSE	KEGG
cla		Campylobacter lari	YES	FALSE	KEGG
ctrj		Chlamydia trachomatis Ia/SotonIa3	YES	FALSE	http://www.ncbi.nlm.nih.gov/pubmed/16614590
cmc		Clavibacter michiganensis subsp. nebraskensis	YES	FALSE	KEGG
cmi		Clavibacter michiganensis subsp. michiganensis	YES	TRUE	KEGG
cms		Clavibacter michiganensis subsp. sepedonicus	YES	FALSE	KEGG
ctrk		Chlamydia trachomatis K/SotonK1	YES	TRUE	http://pathmicro.med.sc.edu/mayer/chlamyd.htm
cmu		Chlamydia muridarum	YES	TRUE	http://microbewiki.kenyon.edu/index.php/Chlamydia_muridarum
coc		Capnocytophaga ochracea	YES	FALSE	KEGG
cod		Corynebacterium pseudotuberculosis 1/06-A	YES	FALSE	KEGG
coi		Corynebacterium pseudotuberculosis CIP 52.97	YES	FALSE	KEGG
cop		Corynebacterium pseudotuberculosis 31	YES	FALSE	KEGG
cor		Corynebacterium pseudotuberculosis 267	YES	FALSE	KEGG
cos		Corynebacterium pseudotuberculosis 42/02-A	YES	FALSE	KEGG
cou		Corynebacterium pseudotuberculosis Cp162	YES	FALSE	KEGG
cpn		Chlamydia pneumoniae CWL029	YES	TRUE	http://hamap.expasy.org/proteomes/CHLPN.html
cpa		Chlamydia pneumoniae AR39	YES	TRUE	http://www.ncbi.nlm.nih.gov/pubmed/10684935
cpj		Chlamydia pneumoniae J138	YES	TRUE	http://bacmap.wishartlab.com/organisms/34
cpg		Corynebacterium pseudotuberculosis 316	YES	FALSE	KEGG
cpt		Chlamydia pneumoniae TW183	YES	TRUE	http://www.plospathogens.org/article/info%3Adoi%2F10.1371%2Fjournal.ppat.1000903
cpk		Corynebacterium pseudotuberculosis 1002	YES	FALSE	KEGG
cpl		Corynebacterium pseudotuberculosis 3/99-5	YES	FALSE	KEGG
clp		Chlamydia pneumoniae LPCoLN	YES	FALSE	http://jb.asm.org/content/191/23/7225.long
cpm		Chlamydia pecorum E58	YES	TRUE	http://microbewiki.kenyon.edu/index.php/Chlamydophila_pecorum
cpp		Corynebacterium pseudotuberculosis P54B96	YES	FALSE	KEGG
cpq		Corynebacterium pseudotuberculosis C231	YES	FALSE	KEGG
chp		Chlamydia psittaci 6BC	YES	TRUE	http://hamap.expasy.org/proteomes/CHLP6.html
chb		Chlamydia psittaci 6BC	YES	FALSE	http://hamap.expasy.org/proteomes/CHLP6.html
chs		Chlamydia psittaci 01DC11	YES	FALSE	http://www.ncbi.nlm.nih.gov/pmc/articles/PMC3147682/
chi		Chlamydia psittaci 02DC15	YES	FALSE	http://www.ncbi.nlm.nih.gov/pmc/articles/PMC3147682/
cht		Chlamydia psittaci 08DC60	YES	FALSE	http://www.ncbi.nlm.nih.gov/pmc/articles/PMC3147682/
chc		Chlamydia psittaci C19/98	YES	FALSE	http://www.ncbi.nlm.nih.gov/pmc/articles/PMC3147682/
chr		Chlamydia psittaci RD1	YES	FALSE	http://hamap.expasy.org/proteomes/CHLP1.html
cpsc		Chlamydia psittaci CP3	YES	FALSE	http://www.aaapjournals.info/doi/abs/10.1637/10439-102612-Reg.1?journalCode=avdi
cpsn		Chlamydia psittaci NJ1	YES	FALSE	http://www.ncbi.nlm.nih.gov/pmc/articles/PMC3510619/
cpsb		Chlamydia psittaci 84/55	YES	FALSE	http://www.ncbi.nlm.nih.gov/pmc/articles/PMC3510619/
cpsg		Chlamydia psittaci GR9	YES	FALSE	http://www.ncbi.nlm.nih.gov/pmc/articles/PMC3510619/
cpsm		Chlamydia psittaci M56	YES	FALSE	http://www.ncbi.nlm.nih.gov/pmc/articles/PMC3510619/
cpsi		Chlamydia psittaci MN	YES	TRUE	http://www.ncbi.nlm.nih.gov/pmc/articles/PMC3510619/
cpu		Corynebacterium pseudotuberculosis FRC41	YES	FALSE	KEGG
cpx		Corynebacterium pseudotuberculosis I19	YES	FALSE	KEGG
cpz		Corynebacterium pseudotuberculosis PAT10	YES	FALSE	KEGG
cpsv		Chlamydia psittaci VS225	YES	FALSE	KEGG
cro		Citrobacter rodentium	YES	FALSE	KEGG
csk		Cronobacter sakazakii ES15	YES	FALSE	KEGG
cpsw		Chlamydia psittaci WC	YES	FALSE	KEGG
cpst		Chlamydia psittaci WS/RT/E30	YES	TRUE	KEGG
cpsd		Chlamydia psittaci 01DC12	YES	TRUE	http://genomea.asm.org/content/1/1/e00078-12.full.pdf
cbo		Clostridium botulinum A ATCC 3502	YES	FALSE	http://hamap.expasy.org/proteomes/CLOBH.html
cba		Clostridium botulinum A ATCC 19397	YES	FALSE	http://hamap.expasy.org/proteomes/CLOB1.html
cbh		Clostridium botulinum A Hall	YES	FALSE	VFDB
cby		Clostridium botulinum A2	YES	FALSE	http://hamap.expasy.org/proteomes/CLOBJ.html
cbl		Clostridium botulinum A3 Loch Maree	YES	FALSE	http://hamap.expasy.org/proteomes/CLOBM.html
cbk		Clostridium botulinum B Eklund 17B	YES	TRUE	http://www.plosone.org/article/info%3Adoi%2F10.1371%2Fjournal.pone.0011087
cbb		Clostridium botulinum B1 Okra	YES	FALSE	http://hamap.expasy.org/proteomes/CLOBK.html
cbi		Clostridium botulinum Ba4	YES	FALSE	http://hamap.expasy.org/proteomes/CLOB6.html
cbn		Clostridium botulinum BKT015925	YES	FALSE	http://bacmap.wishartlab.com/organisms/1323
cbt		Clostridium botulinum E3	YES	TRUE	http://hamap.expasy.org/proteomes/CLOBA.html
cbf		Clostridium botulinum F Langeland	YES	TRUE	http://hamap.expasy.org/proteomes/CLOBL.html
cbm		Clostridium botulinum F 230613	YES	FALSE	http://connection.ebscohost.com/c/articles/65536800/complete-genome-sequence-clostridium-botulinum-f-str-230613-insertion-sites-... <Preview truncated at 128 characters>
cbj		Clostridium botulinum H04402 065	YES	FALSE	http://hamap.expasy.org/proteomes/CLOB0.html
cdf		Clostridium difficile 630	YES	FALSE	VFDB
cdc		Clostridium difficile CD196	YES	FALSE	http://hamap.expasy.org/proteomes/CLODC.html
cdl		Clostridium difficile R20291	YES	FALSE	http://hamap.expasy.org/proteomes/CLODR.html
cdg		Clostridium difficile BI1	YES	FALSE	http://visit.microbiologics.com/l/8752/2012-02-28/3d5yv
cpe		Clostridium perfringens 13	YES	FALSE	VFDB
cpf		Clostridium perfringens ATCC 13124	YES	FALSE	http://hamap.expasy.org/proteomes/CLOP1.html
cpr		Clostridium perfringens SM101	YES	FALSE	VFDB
ctc		Clostridium tetani E88	YES	FALSE	VFDB
cdi		Corynebacterium diphtheriae NCTC 13129	YES	FALSE	VFDB
cdp		Corynebacterium diphtheriae 241	YES	TRUE	http://www.uniprot.org/uniprot/H2GF38
cdh		Corynebacterium diphtheriae INCA 402	YES	FALSE	http://jb.asm.org/content/194/12/3199.full
cdt		Corynebacterium diphtheriae HC01	YES	FALSE	http://jb.asm.org/content/194/12/3199.full
cde		Corynebacterium diphtheriae HC02	YES	FALSE	http://jb.asm.org/content/194/12/3199.full
cdr		Corynebacterium diphtheriae HC03	YES	FALSE	http://jb.asm.org/content/194/12/3199.full
cda		Corynebacterium diphtheriae HC04	YES	FALSE	http://jb.asm.org/content/194/12/3199.full
cdz		Corynebacterium diphtheriae 31A	YES	FALSE	http://www.ncbi.nlm.nih.gov/gene/11732810
cdb		Corynebacterium diphtheriae BH8	YES	FALSE	http://www.ncbi.nlm.nih.gov/gene/11735285
cds		Corynebacterium diphtheriae C7	NO	FALSE	http://iai.asm.org/content/78/9/3791.short
cdd		Corynebacterium diphtheriae CDCE 8392	YES	FALSE	http://www.ncbi.nlm.nih.gov/gene/11706511
cdw		Corynebacterium diphtheriae PW8	NO	FALSE	http://www.ncbi.nlm.nih.gov/pmc/articles/PMC2937438/
cdv		Corynebacterium diphtheriae VA01	YES	FALSE	http://hamap.expasy.org/proteomes/CORDV.html
efa		Enterococcus faecalis V583	YES	FALSE	VFDB
efi		Enterococcus faecalis OG1RF	YES	FALSE	http://mic.sgmjournals.org/content/155/11/3564.full.pdf
efc		Enterococcus faecium Aus0004	YES	FALSE	http://www.uniprot.org/uniprot/H8LB82
efu		Enterococcus faecium DO	YES	FALSE	http://www.ncbi.nlm.nih.gov/gene/13000835
ctu		Cronobacter turicensis	YES	FALSE	KEGG
ece		Escherichia coli O157:H7 EDL933	YES	FALSE	VFDB
ecs		Escherichia coli O157:H7 Sakai	YES	FALSE	VFDB
ecf		Escherichia coli O157:H7 EC4115	YES	FALSE	VFDB
cuc		Corynebacterium ulcerans 809	YES	FALSE	KEGG
cue		Corynebacterium ulcerans 0102	YES	FALSE	KEGG
cul		Corynebacterium ulcerans BR-AD22	YES	FALSE	KEGG
cur		Corynebacterium urealyticum DSM 7109	YES	FALSE	KEGG
cvi		Chromobacterium violaceum	YES	TRUE	KEGG
dda		Dickeya dadantii Ech703	YES	FALSE	KEGG
ddc		Dickeya dadantii Ech586	YES	FALSE	KEGG
ddd		Dickeya dadantii 3937	YES	FALSE	KEGG
dno		Dichelobacter nodosus	YES	TRUE	KEGG
dze		Dickeya zeae	YES	FALSE	KEGG
etw		Escherichia coli O157:H7 TW14359	YES	FALSE	KEGG
eam		Erwinia amylovora CFBP1430	YES	FALSE	KEGG
eay		Erwinia amylovora ATCC 49946	YES	FALSE	KEGG
elx		Escherichia coli O157:H7 Xuzhou21	YES	FALSE	KEGG
eoj		Escherichia coli O26:H11 11368	YES	FALSE	KEGG
ebi		Erwinia billingiae	YES	FALSE	KEGG
eoi		Escherichia coli O111:H- 11128	YES	FALSE	KEGG
eoh		Escherichia coli O103:H2 12009	YES	FALSE	KEGG
ecg		Escherichia coli O127:H6 E2348/69	YES	FALSE	VFDB
eca		Pectobacterium atrosepticum	YES	FALSE	KEGG
eok		Escherichia coli O55:H7 CB9615	YES	FALSE	KEGG
elr		Escherichia coli O55:H7 RM12579	YES	FALSE	KEGG
ecc		Escherichia coli O6:K2:H1 CFT073	YES	TRUE	VFDB
ecp		Escherichia coli O6:K15:H31 536	YES	TRUE	KEGG
eci		Escherichia coli O18:K1:H7 UTI89	YES	FALSE	KEGG
ech		Ehrlichia chaffeensis	YES	FALSE	KEGG
ecv		Escherichia coli O1:K1:H7	YES	TRUE	https://en.wikipedia.org/wiki/Escherichia_coli
ecx		Escherichia coli O9 HS	NO	FALSE	KEGG
ecw		Escherichia coli O139:H28 E24377A	YES	TRUE	KEGG
ecn		Ehrlichia canis	YES	FALSE	KEGG
eck		Escherichia coli 55989	YES	FALSE	KEGG
ect		Escherichia coli O7:K1 IAI39	YES	FALSE	KEGG
eoc		Escherichia coli O7:K1 CE10	YES	FALSE	http://www.ncbi.nlm.nih.gov/pubmed/22123760
eum		Escherichia coli O17:K52:H18 UMN026	YES	FALSE	KEGG
ecz		Escherichia coli O45:K1:H7 S88	YES	FALSE	KEGG
elo		Escherichia coli O44:H18 042	YES	TRUE	KEGG
eln		Escherichia coli O83:H1 NRG 857C	YES	FALSE	http://hamap.expasy.org/proteomes/ECO8N.html
elh		Escherichia coli O78:H11:K80 H10407	YES	TRUE	KEGG
eso		Escherichia coli O104:H4 2009EL-2071	YES	FALSE	http://hamap.expasy.org/proteomes/ECO1E.html
esm		Escherichia coli O104:H4 2009EL-2050	YES	TRUE	http://hamap.expasy.org/proteomes/ECO14.html
esl		Escherichia coli O104:H4 2011C-3493	YES	FALSE	http://hamap.expasy.org/proteomes/ECO1C.html
eec		Enterobacter cloacae EcWSU1	YES	FALSE	KEGG
eko		Escherichia coli KO11FL	YES	FALSE	http://www.ncbi.nlm.nih.gov/gene/11777800
ekf		Escherichia coli KO11FL	YES	FALSE	http://www.ncbi.nlm.nih.gov/gene/11777800
eab		Escherichia coli ABU 83972	YES	FALSE	http://www.ncbi.nlm.nih.gov/pmc/articles/PMC96330/
eih		Escherichia coli IHE3034	YES	FALSE	http://hamap.expasy.org/proteomes/ECOKI.html
eic		Edwardsiella ictaluri	YES	FALSE	KEGG
ena		Escherichia coli NA114	YES	FALSE	http://jb.asm.org/content/early/2011/06/17/JB.05413-11.full.pdf
elu		Escherichia coli UM146	YES	FALSE	http://hamap.expasy.org/proteomes/ECOUM.html
eun		Escherichia coli UMNK88	YES	FALSE	http://jb.asm.org/content/194/2/395.full
ele		Eggerthella lenta	YES	FALSE	KEGG
elc		Escherichia coli clone D i14	YES	FALSE	http://hamap.expasy.org/proteomes/ECOC1.html
eld		Escherichia coli clone D i2	YES	FALSE	http://hamap.expasy.org/proteomes/ECOC1.html
elf		Escherichia coli LF82	YES	FALSE	http://www.ncbi.nlm.nih.gov/pubmed/18338780
ecoa		Escherichia coli APEC O78	YES	FALSE	Avian Pathogen
ftu		Francisella tularensis subsp. tularensis SCHU S4	YES	FALSE	http://hamap.expasy.org/proteomes/FRATT.html
ftf		Francisella tularensis subsp. tularensis FSC 198	YES	FALSE	http://hamap.expasy.org/proteomes/FRAT1.html
ftw		Francisella tularensis subsp. tularensis WY96-3418	YES	FALSE	http://hamap.expasy.org/proteomes/FRATW.html
ftr		Francisella tularensis subsp. tularensis NE061598	YES	FALSE	http://hamap.expasy.org/proteomes/FRATE.html
enc		Enterobacter cloacae subsp. cloacae ATCC 13047	YES	FALSE	KEGG
eno		Enterobacter cloacae subsp. cloacae ENHKU01	YES	FALSE	KEGG
ftt		Francisella tularensis subsp. tularensis TI0902	YES	FALSE	http://www.ncbi.nlm.nih.gov/pubmed/15460318
ftg		Francisella tularensis TIGB03	YES	FALSE	http://www.straininfo.net/publications/146461/browser/pubmed
ftl		Francisella tularensis subsp. holarctica LVS	NO	FALSE	http://hamap.expasy.org/proteomes/FRATH.html
fth		Francisella tularensis subsp. holarctica OSU18	YES	FALSE	http://hamap.expasy.org/proteomes/FRATO.html
fta		Francisella tularensis subsp. holarctica FTNF002-00	YES	FALSE	http://hamap.expasy.org/proteomes/FRATF.html
epr		Erwinia pyrifoliae DSM 12163	YES	FALSE	KEGG
epy		Erwinia pyrifoliae Ep1/96	YES	FALSE	KEGG
erg		Ehrlichia ruminantium Gardel	YES	FALSE	KEGG
erh		Erysipelothrix rhusiopathiae Fujisawa	YES	TRUE	KEGG
erj		Erwinia sp. Ejp617	YES	FALSE	KEGG
eru		Ehrlichia ruminantium Welgevonden	YES	FALSE	KEGG
erw		Ehrlichia ruminantium Welgevonden	YES	TRUE	KEGG
esa		Cronobacter sakazakii ATCC BAA-894	YES	TRUE	KEGG
fts		Francisella tularensis subsp. holarctica F92	YES	FALSE	http://www.ncbi.nlm.nih.gov/pmc/articles/PMC3569339/
fti		Francisella tularensis subsp. holarctica FSC200	YES	FALSE	http://www.ncbi.nlm.nih.gov/pubmed/21930232
ftm		Francisella tularensis subsp. mediasiatica FSC147	NO	FALSE	http://hamap.expasy.org/proteomes/FRATM.html
hin		Haemophilus influenzae Rd KW20	YES	FALSE	VFDB
eta		Erwinia tasmaniensis	YES	FALSE	KEGG
etd		Edwardsiella tarda FL6-60	YES	FALSE	KEGG
etr		Edwardsiella tarda EIB202	YES	FALSE	KEGG
hit		Haemophilus influenzae 86-028NP	YES	FALSE	http://hamap.expasy.org/proteomes/HAEI8.html
hip		Haemophilus influenzae PittEE	YES	FALSE	http://bacmap.wishartlab.com/organisms/530
hiq		Haemophilus influenzae PittGG	YES	FALSE	http://hamap.expasy.org/proteomes/HAEIG.html
fbr		Flavobacterium branchiophilum	YES	FALSE	KEGG
fco		Flavobacterium columnare	YES	FALSE	KEGG
fma		Finegoldia magna	YES	FALSE	KEGG
fnu		Fusobacterium nucleatum subsp. nucleatum ATCC 25586	YES	FALSE	KEGG
fps		Flavobacterium psychrophilum	YES	FALSE	KEGG
hif		Haemophilus influenzae F3031	YES	TRUE	http://bacmap.wishartlab.com/organisms/1247
hil		Haemophilus influenzae F3047	YES	TRUE	http://bacmap.wishartlab.com/organisms/1249
hiu		Haemophilus influenzae 10810	YES	FALSE	http://hamap.expasy.org/proteomes/HAEI1.html
hie		Haemophilus influenzae R2846	YES	TRUE	http://hamap.expasy.org/proteomes/HAEI2.html
hiz		Haemophilus influenzae R2866	YES	FALSE	http://hamap.expasy.org/proteomes/HAEI6.html
hpy		Helicobacter pylori 26695	YES	TRUE	VFDB
heo		Helicobacter pylori 26695	YES	FALSE	VFDB
ftn		Francisella novicida U112	YES	FALSE	KEGG
hpj		Helicobacter pylori J99	YES	FALSE	VFDB
hpa		Helicobacter pylori HPAG1	YES	TRUE	http://hamap.expasy.org/proteomes/HELPH.html
hps		Helicobacter pylori Shi470	YES	FALSE	http://hamap.expasy.org/proteomes/HELPS.html
gan		Gallibacterium anatis	YES	TRUE	KEGG
gbe		Granulibacter bethesdensis	YES	TRUE	KEGG
gbr		Gordonia bronchialis	YES	FALSE	KEGG
gvg		Gardnerella vaginalis ATCC 14019	YES	TRUE	KEGG
hac		Helicobacter acinonychis	YES	FALSE	KEGG
hap		Haemophilus parasuis SH0165	YES	FALSE	KEGG
hcb		Helicobacter cinaedi ATCC BAA-847	YES	FALSE	KEGG
hpg		Helicobacter pylori G27	YES	FALSE	http://hamap.expasy.org/proteomes/HELPG.html
hcp		Helicobacter cinaedi PAGU611	YES	FALSE	KEGG
hde		Candidatus Hamiltonella defensa	YES	FALSE	KEGG
hdu		Haemophilus ducreyi	YES	FALSE	KEGG
hpp		Helicobacter pylori P12	YES	FALSE	http://hamap.expasy.org/proteomes/HELP2.html
hpb		Helicobacter pylori B38	YES	TRUE	http://hamap.expasy.org/proteomes/HELPB.html
hpl		Helicobacter pylori B8	YES	FALSE	http://hamap.expasy.org/proteomes/HELP3.html
hpc		Helicobacter pylori PeCan4	YES	FALSE	http://hamap.expasy.org/proteomes/HELPP.html
hca		Helicobacter pylori PeCan18	YES	FALSE	PeCan = cancer strain
hpm		Helicobacter pylori SJM180	YES	FALSE	http://bacmap.wishartlab.com/organisms/1183
hpe		Helicobacter pylori ELS37	YES	TRUE	http://www.uniprot.org/uniprot/H8H8I7
hpo		Helicobacter pylori 35A	YES	FALSE	http://hamap.expasy.org/proteomes/HELPF.html
hpi		Helicobacter pylori 908	YES	FALSE	http://hamap.expasy.org/proteomes/HELP9.html
hpq		Helicobacter pylori 2017	YES	FALSE	http://jb.asm.org/content/193/13/3385.full
hpw		Helicobacter pylori 2018	YES	FALSE	http://jb.asm.org/content/193/13/3385.full
hpu		Helicobacter pylori Cuz20	YES	FALSE	http://hamap.expasy.org/proteomes/HELPC.html
hfe		Helicobacter felis	YES	FALSE	KEGG
hhe		Helicobacter hepaticus	YES	FALSE	KEGG
hhm		Helicobacter heilmannii	YES	FALSE	KEGG
hef		Helicobacter pylori F16	YES	FALSE	http://hamap.expasy.org/proteomes/HELPI.html
hpf		Helicobacter pylori F30	YES	FALSE	http://hamap.expasy.org/proteomes/HELPK.html
heq		Helicobacter pylori F32	YES	FALSE	http://www.ncbi.nlm.nih.gov/pmc/articles/PMC3120642/
hex		Helicobacter pylori F57	YES	TRUE	http://www.ncbi.nlm.nih.gov/pmc/articles/PMC3120642/
hpt		Helicobacter pylori Sat464	YES	FALSE	http://hamap.expasy.org/proteomes/HELPT.html
hpz		Helicobacter pylori 52	YES	FALSE	http://hamap.expasy.org/proteomes/HELP5.html
hpv		Helicobacter pylori v225d	YES	FALSE	http://hamap.expasy.org/proteomes/HELPV.html
hen		Helicobacter pylori SNT49	YES	TRUE	http://www.ncbi.nlm.nih.gov/gene/12367313
hph		Helicobacter pylori Lithuania75	YES	TRUE	http://hamap.expasy.org/proteomes/HELPR.html
heg		Helicobacter pylori Gambia94/24	YES	TRUE	http://hamap.expasy.org/proteomes/HELP4.html
hpn		Helicobacter pylori India7	YES	TRUE	http://hamap.expasy.org/proteomes/HELP7.html
hms		Helicobacter mustelae	YES	FALSE	KEGG
hep		Helicobacter pylori Puno120	YES	FALSE	http://www.uniprot.org/uniprot/G2M4X6
heu		Helicobacter pylori Puno135	YES	FALSE	http://www.ncbi.nlm.nih.gov/gene/12370506
hes		Helicobacter pylori SouthAfrica7	YES	TRUE	http://hamap.expasy.org/proteomes/HELPW.html
hcn		Helicobacter pylori HUP-B14	YES	FALSE	http://www.ncbi.nlm.nih.gov/gene/12780646
hey		Helicobacter pylori XZ274	YES	FALSE	http://www.ncbi.nlm.nih.gov/pubmed/22815458
hpyo		Helicobacter pylori OK113	YES	FALSE	http://www.ncbi.nlm.nih.gov/pmc/articles/PMC3649679/
hpyl		Helicobacter pylori OK310	YES	TRUE	http://www.ncbi.nlm.nih.gov/gene/15321656
hpyr		Helicobacter pylori UM032	YES	FALSE	http://www.gutpathogens.com/content/5/1/25
hpyi		Helicobacter pylori UM037	YES	FALSE	http://genomea.asm.org/content/1/5/e00687-13.full.pdf
hpyu		Helicobacter pylori UM066	YES	FALSE	http://genomea.asm.org/content/1/5/e00687-13.full.pdf
hpym		Helicobacter pylori UM299	YES	FALSE	http://www.ncbi.nlm.nih.gov/pubmed/23957912
lpn		Legionella pneumophila subsp. pneumophila Philadelphia 1	YES	FALSE	http://hamap.expasy.org/proteomes/LEGPH.html
lpu		Legionella pneumophila subsp. pneumophila Philadelphia 1	YES	FALSE	http://hamap.expasy.org/proteomes/LEGPH.html
lph		Legionella pneumophila subsp. pneumophila HL06041035	YES	FALSE	http://www.ncbi.nlm.nih.gov/pmc/articles/PMC165293/
lpo		Legionella pneumophila subsp. pneumophila Lorraine	YES	FALSE	http://www.ncbi.nlm.nih.gov/pmc/articles/PMC2744976/
lpf		Legionella pneumophila Lens	YES	FALSE	http://hamap.expasy.org/proteomes/LEGPL.html
lpp		Legionella pneumophila Paris	YES	FALSE	http://hamap.expasy.org/proteomes/LEGPA.html
lpc		Legionella pneumophila Corby	YES	FALSE	http://hamap.expasy.org/proteomes/LEGPC.html
lpa		Legionella pneumophila 2300/99 Alcoy	YES	FALSE	http://hamap.expasy.org/proteomes/LEGP2.html
lil		Leptospira interrogans serovar Lai 56601	YES	FALSE	http://hamap.expasy.org/proteomes/LEPIN.html
lie		Leptospira interrogans serovar Lai IPAV	NO	FALSE	http://hamap.expasy.org/proteomes/LEPII.html
lic		Leptospira interrogans serovar Copenhageni	YES	TRUE	http://hamap.expasy.org/proteomes/LEPIC.html
lmo		Listeria monocytogenes EGD-e	YES	FALSE	VFDB
lmf		Listeria monocytogenes F2365	YES	FALSE	VFDB
lmc		Listeria monocytogenes Clip81459	YES	FALSE	http://hamap.expasy.org/proteomes/LISMC.html
lmn		Listeria monocytogenes 08-5578	YES	FALSE	http://hamap.expasy.org/proteomes/LISM1.html
hsm		Haemophilus somnus 2336	YES	FALSE	KEGG
hso		Haemophilus somnus 129PT	YES	FALSE	KEGG
koe		Klebsiella oxytoca E718	YES	FALSE	KEGG
kpm		Klebsiella pneumoniae subsp. pneumoniae HS11286	YES	TRUE	KEGG
kpn		Klebsiella pneumoniae subsp. pneumoniae MGH 78578	YES	FALSE	KEGG
kpp		Klebsiella pneumoniae subsp. pneumoniae 1084	YES	FALSE	KEGG
kpu		Klebsiella pneumoniae NTUH-K2044	YES	TRUE	KEGG
lbf		Leptospira biflexa serovar Patoc Patoc 1	YES	FALSE	KEGG
lbi		Leptospira biflexa serovar Patoc Patoc 1	YES	FALSE	KEGG
lbj		Leptospira borgpetersenii JB197	YES	FALSE	KEGG
lbl		Leptospira borgpetersenii L550	YES	FALSE	KEGG
lgr		Lactococcus garvieae ATCC 49156	YES	TRUE	KEGG
lgv		Lactococcus garvieae Lg2	YES	TRUE	KEGG
lhk		Laribacter hongkongensis	YES	FALSE	KEGG
lmy		Listeria monocytogenes 08-5923	YES	FALSE	http://hamap.expasy.org/proteomes/LISM2.html
lmt		Listeria monocytogenes 10403S	YES	FALSE	http://hamap.expasy.org/proteomes/LISM4.html
lmg		Listeria monocytogenes FSL R2-561	YES	TRUE	http://www.homd.org/index.php?name=GenomeList&link=detailinfo&type=11&seqid=SEQF1547
lin		Listeria innocua	YES	FALSE	KEGG
lip		Lawsonia intracellularis PHE/MN1-00	YES	TRUE	KEGG
lms		Listeria monocytogenes Finland 1998	YES	TRUE	http://www.ncbi.nlm.nih.gov/pubmed/10823797
ljf		Lactobacillus johnsonii FI9785	YES	TRUE	KEGG
llo		Legionella longbeachae	YES	FALSE	KEGG
lmj		Listeria monocytogenes J0161	YES	FALSE	http://www.ncbi.nlm.nih.gov/pubmed/24031897
lmq		Listeria monocytogenes M7	NO	FALSE	http://hamap.expasy.org/proteomes/LISMM.html
lml		Listeria monocytogenes L99	YES	FALSE	http://www.ncbi.nlm.nih.gov/pubmed/22530965
lmp		Listeria monocytogenes 07PF0776	YES	FALSE	http://jb.asm.org/content/194/13/3552.abstract
lmw		Listeria monocytogenes SLCC2755	YES	TRUE	http://www.biomedcentral.com/1471-2164/14/47
lmx		Listeria monocytogenes SLCC2372	YES	FALSE	http://www.biomedcentral.com/1471-2164/14/47
lmon		Listeria monocytogenes SLCC2376	YES	FALSE	http://www.biomedcentral.com/1471-2164/14/47
lmot		Listeria monocytogenes SLCC2540	YES	FALSE	http://www.biomedcentral.com/1471-2164/14/47
lmoa		Listeria monocytogenes ATCC 19117	YES	FALSE	http://jmm.sgmjournals.org/content/52/12/1065.full.pdf
lmol		Listeria monocytogenes L312	YES	FALSE	http://www.biomedcentral.com/1471-2164/14/47
lmog		Listeria monocytogenes serotype 4b LL195	YES	FALSE	http://genomea.asm.org/content/1/1/e00152-12.full
lmoe		Listeria monocytogenes La111	YES	FALSE	http://connection.ebscohost.com/c/articles/32144881/processing-plant-persistent-strain-listeria-monocytogenes-crosses-fetoplacen... <Preview truncated at 128 characters>
lmob		Listeria monocytogenes N53-1	YES	FALSE	http://www.ncbi.nlm.nih.gov/pubmed/18394737
mle		Mycobacterium leprae TN	YES	FALSE	http://bacmap.wishartlab.com/organisms/42
mlb		Mycobacterium leprae Br4923	YES	FALSE	http://bacmap.wishartlab.com/organisms/821
mtu		Mycobacterium tuberculosis H37Rv	YES	FALSE	VFDB
mtv		Mycobacterium tuberculosis H37Rv	YES	FALSE	VFDB
mtc		Mycobacterium tuberculosis CDC1551	YES	FALSE	http://www.ncbi.nlm.nih.gov/pubmed/10352293
mra		Mycobacterium tuberculosis H37Ra	NO	FALSE	http://www.plosone.org/article/info:doi/10.1371/journal.pone.0002375
mtf		Mycobacterium tuberculosis F11	YES	FALSE	http://hamap.expasy.org/proteomes/MYCTF.html
mtb		Mycobacterium tuberculosis KZN 1435	YES	FALSE	http://hamap.expasy.org/proteomes/MYCTK.html
mtk		Mycobacterium tuberculosis KZN 4207	YES	FALSE	https://www.broadinstitute.org/annotation/genome/mycobacterium_tuberculosis_spp/GenomeDescriptions.html#KZN
mtz		Mycobacterium tuberculosis KZN 605	YES	FALSE	https://www.broadinstitute.org/annotation/genome/mycobacterium_tuberculosis_spp/GenomeDescriptions.html#KZN
mtg		Mycobacterium tuberculosis RGTB327	YES	FALSE	http://www.ncbi.nlm.nih.gov/pmc/articles/PMC3416242/
lpe		Legionella pneumophila subsp. pneumophila ATCC 43290	YES	FALSE	KEGG
mti		Mycobacterium tuberculosis RGTB423	YES	TRUE	KEGG
mte		Mycobacterium tuberculosis CCDC5079	YES	FALSE	http://hamap.expasy.org/proteomes/MYCTC.html
mtur		Mycobacterium tuberculosis CCDC5079	YES	TRUE	http://hamap.expasy.org/proteomes/MYCTC.html
mtl		Mycobacterium tuberculosis CCDC5180	YES	FALSE	http://hamap.expasy.org/proteomes/MYCTD.html
mto		Mycobacterium tuberculosis CTRI-2	YES	TRUE	http://www.straininfo.net/genomes/43171
mtd		Mycobacterium tuberculosis UT205	YES	FALSE	http://www.ncbi.nlm.nih.gov/pubmed/22404577
lsg		Listeria seeligeri	YES	TRUE	KEGG
lwe		Listeria welshimeri SLCC5334	YES	TRUE	KEGG
lxx		Leifsonia xyli subsp. xyli CTCB07	YES	FALSE	KEGG
maa		Mycoplasma agalactiae PG2	YES	TRUE	KEGG
mab		Mycobacterium abscessus ATCC 19977	YES	TRUE	KEGG
maf		Mycobacterium africanum	YES	TRUE	KEGG
mal		Mycoplasma agalactiae 5632	YES	FALSE	KEGG
mat		Mycoplasma arthritidis	YES	FALSE	KEGG
mav		Mycobacterium avium 104	YES	FALSE	KEGG
mbb		Mycobacterium bovis BCG Pasteur 1173P2	YES	FALSE	KEGG
mbh		Mycoplasma bovis Hubei-1	YES	TRUE	KEGG
mbi		Mycoplasma bovis HB0801	YES	TRUE	KEGG
mbo		Mycobacterium bovis AF2122/97	YES	FALSE	KEGG
mbv		Mycoplasma bovis PG45	YES	FALSE	KEGG
mcd		Mycoplasma crocodyli	YES	TRUE	KEGG
mcl		Macrococcus caseolyticus	YES	FALSE	KEGG
mco		Mycoplasma conjunctivae	YES	FALSE	KEGG
mcp		Mycoplasma capricolum	YES	FALSE	KEGG
mct		Moraxella catarrhalis	YES	FALSE	KEGG
mfl		Mesoplasma florum L1	YES	TRUE	KEGG
mfm		Mycoplasma fermentans M64	YES	FALSE	KEGG
mfr		Mycoplasma fermentans JER	YES	TRUE	KEGG
mga		Mycoplasma gallisepticum R	YES	FALSE	KEGG
mgac		Mycoplasma gallisepticum CA06_2006.052-5-2P	YES	FALSE	KEGG
mgan		Mycoplasma gallisepticum NC08_2008.031-4-3P	YES	TRUE	KEGG
mgc		Mycoplasma genitalium M2321	YES	FALSE	KEGG
mge		Mycoplasma genitalium G37	YES	FALSE	KEGG
mgf		Mycoplasma gallisepticum F	YES	FALSE	KEGG
mgh		Mycoplasma gallisepticum R	YES	TRUE	KEGG
mgn		Mycoplasma gallisepticum NC06_2006.080-5-2P	YES	FALSE	KEGG
mgnc		Mycoplasma gallisepticum NC96_1596-4-2P	YES	TRUE	KEGG
mgq		Mycoplasma genitalium M6282	YES	FALSE	KEGG
mgs		Mycoplasma gallisepticum NC95_13295-2-2P	YES	FALSE	KEGG
mgt		Mycoplasma gallisepticum NY01_2001.047-5-1P	YES	FALSE	KEGG
mgu		Mycoplasma genitalium M2288	YES	FALSE	KEGG
mgv		Mycoplasma gallisepticum VA94_7994-1-7P	YES	FALSE	KEGG
mgw		Mycoplasma gallisepticum WI01_2001.043-13-2P	YES	FALSE	KEGG
mgx		Mycoplasma genitalium M6320	YES	FALSE	KEGG
mha		Mycoplasma haemofelis Langford 1	YES	FALSE	KEGG
mhe		Mycoplasma haemocanis	YES	FALSE	KEGG
mhf		Mycoplasma haemofelis Ohio2	YES	FALSE	KEGG
mhh		Mycoplasma hyorhinis GDL-1	YES	FALSE	KEGG
mhj		Mycoplasma hyopneumoniae J	YES	FALSE	KEGG
mhl		Candidatus Mycoplasma haemolamae	YES	FALSE	KEGG
mhn		Mycoplasma hyopneumoniae 168	YES	TRUE	KEGG
mho		Mycoplasma hominis	YES	FALSE	KEGG
mhp		Mycoplasma hyopneumoniae 7448	YES	FALSE	KEGG
mhr		Mycoplasma hyorhinis HUB-1	YES	FALSE	KEGG
mhy		Mycoplasma hyopneumoniae 232	YES	TRUE	KEGG
mhyl		Mycoplasma hyopneumoniae 168-L	YES	FALSE	KEGG
mjd		Mycobacterium sp. JDM601	YES	TRUE	KEGG
mtn		Mycobacterium tuberculosis Erdman = ATCC 35801	YES	FALSE	http://hamap.expasy.org/proteomes/MYCTE.html
mlc		Mycoplasma leachii PG50	YES	FALSE	KEGG
mtj		Mycobacterium tuberculosis Beijing/NITR203	YES	FALSE	http://www.uniprot.org/uniprot/M9UJB7
mli		Mycobacterium liflandii	YES	FALSE	KEGG
mmi		Mycobacterium marinum M	YES	TRUE	KEGG
mmk		Morganella morganii	YES	FALSE	KEGG
mml		Mycoplasma mycoides subsp. capri LC 95010	YES	FALSE	KEGG
mmo		Mycoplasma mobile	YES	FALSE	KEGG
mmv		Mycobacterium massiliense	YES	FALSE	KEGG
mmy		Mycoplasma mycoides subsp. mycoides SC PG1	YES	TRUE	KEGG
mmym		Mycoplasma mycoides subsp. mycoides SC Gladysdale	YES	FALSE	KEGG
mpa		Mycobacterium avium subsp. paratuberculosis K-10	YES	TRUE	KEGG
mtub		Mycobacterium tuberculosis 7199-99	YES	FALSE	http://www.uniprot.org/uniprot/L0NXQ3.html
mpe		Mycoplasma penetrans	YES	TRUE	KEGG
mpf		Mycoplasma putrefaciens KS1	YES	FALSE	KEGG
mtuc		Mycobacterium tuberculosis CAS/NITR204	YES	TRUE	http://www.ncbi.nlm.nih.gov/gene/15478079
mtue		Mycobacterium tuberculosis EAI5/NITR206	YES	FALSE	http://www.ncbi.nlm.nih.gov/gene/15482152
mtuh		Mycobacterium tuberculosis Haarlem/NITR202	YES	FALSE	http://www.ncbi.nlm.nih.gov/gene/15472556
mpu		Mycoplasma pulmonis	YES	FALSE	KEGG
mpx		Melissococcus plutonius DAT561	YES	TRUE	KEGG
mul		Mycobacterium ulcerans	YES	TRUE	http://www.ncbi.nlm.nih.gov/pmc/articles/PMC134448/
msk		Mycoplasma suis KI3806	YES	FALSE	KEGG
mss		Mycoplasma suis Illinois	YES	TRUE	KEGG
msy		Mycoplasma synoviae	YES	FALSE	KEGG
mpn		Mycoplasma pneumoniae M129	YES	FALSE	VFDB
mpm		Mycoplasma pneumoniae 309	YES	TRUE	http://jb.asm.org/content/194/5/1253.full.pdf
mpj		Mycoplasma pneumoniae FH	YES	FALSE	http://hamap.expasy.org/proteomes/MYCPB.html
mpb		Mycoplasma pneumoniae M129-B7	YES	TRUE	http://www.ncbi.nlm.nih.gov/pmc/articles/PMC2949405/
ngo		Neisseria gonorrhoeae FA 1090	YES	FALSE	http://hamap.expasy.org/proteomes/NEIG1.html
ngk		Neisseria gonorrhoeae NCCP11945	YES	FALSE	http://hamap.expasy.org/proteomes/NEIG2.html
ngt		Neisseria gonorrhoeae TCDC-NG08107	YES	TRUE	http://jb.asm.org/content/190/17/6035.full
nma		Neisseria meningitidis Z2491	YES	FALSE	http://hamap.expasy.org/proteomes/NEIMA.html
nme		Neisseria meningitidis MC58	YES	FALSE	VFDB
nmp		Neisseria meningitidis alpha710	YES	FALSE	http://hamap.expasy.org/proteomes/NEIM7.html
nmh		Neisseria meningitidis H44/76	YES	FALSE	http://iai.asm.org/content/70/5/2454/F7.expansion.html
nmc		Neisseria meningitidis FAM18	YES	FALSE	http://mic.sgmjournals.org/content/152/12/3733.full.pdf
nmn		Neisseria meningitidis 053442	YES	FALSE	http://bacmap.wishartlab.com/organisms/617
nmt		Neisseria meningitidis 8013	YES	FALSE	http://hamap.expasy.org/proteomes/NEIM8.html
nmi		Neisseria meningitidis alpha14	NO	TRUE	http://hamap.expasy.org/proteomes/NEIML.html
nmd		Neisseria meningitidis G2136	YES	FALSE	http://hamap.expasy.org/proteomes/NEIMG.html
nmm		Neisseria meningitidis M01-240149	YES	FALSE	http://hamap.expasy.org/proteomes/NEIMM.html
nms		Neisseria meningitidis M01-240355	YES	FALSE	http://hamap.expasy.org/proteomes/NEIMP.html
nmq		Neisseria meningitidis M04-240196	YES	FALSE	http://hamap.expasy.org/proteomes/NEIMO.html
nmw		Neisseria meningitidis WUE 2594	YES	FALSE	http://hamap.expasy.org/proteomes/NEIMW.html
nmz		Neisseria meningitidis NZ-05/33	YES	TRUE	http://hamap.expasy.org/proteomes/NEIMN.html
mwe		Mycoplasma wenyonii	YES	FALSE	KEGG
nbr		Nocardia brasiliensis	YES	TRUE	KEGG
ncy		Nocardia cyriacigeorgica	YES	FALSE	KEGG
nfa		Nocardia farcinica	YES	FALSE	KEGG
pae		Pseudomonas aeruginosa PAO1	YES	FALSE	VFDB
pau		Pseudomonas aeruginosa UCBPP-PA14	YES	TRUE	http://hamap.expasy.org/proteomes/PSEAB.html
pap		Pseudomonas aeruginosa PA7	YES	FALSE	http://hamap.expasy.org/proteomes/PSEA7.html
nis		Nitratiruptor sp. SB155-2	YES	TRUE	KEGG
nla		Neisseria lactamica	YES	FALSE	KEGG
pag		Pseudomonas aeruginosa LESB58	YES	FALSE	http://hamap.expasy.org/proteomes/PSEA8.html
pnc		Pseudomonas aeruginosa NCGM2.S1	YES	TRUE	http://aac.asm.org/content/57/1/96.full
pdk		Pseudomonas aeruginosa DK2	YES	FALSE	http://www.ncbi.nlm.nih.gov/pubmed/22672046
psg		Pseudomonas aeruginosa B136-33	YES	FALSE	http://www.ncbi.nlm.nih.gov/gene/15138799
rri		Rickettsia rickettsii Sheila Smith	YES	FALSE	http://hamap.expasy.org/proteomes/RICRS.html
rra		Rickettsia rickettsii Arizona	YES	FALSE	http://www.uniprot.org/uniprot/H6PSD4
rrc		Rickettsia rickettsii Colombia	YES	FALSE	http://www.aabb.org/resources/bct/eid/Documents/184s.pdf
rrh		Rickettsia rickettsii Hauke	YES	TRUE	http://www.uniprot.org/uniprot/H6QEV2
rrb		Rickettsia rickettsii Brazil	YES	FALSE	http://www.ncbi.nlm.nih.gov/pubmed/19057821
rrn		Rickettsia rickettsii Hino	YES	FALSE	http://jcm.asm.org/content/45/8/2545.full
rrp		Rickettsia rickettsii Hlp#2	YES	FALSE	http://www.ncbi.nlm.nih.gov/pmc/articles/PMC92619/
ssn		Shigella sonnei Ss046	YES	FALSE	http://hamap.expasy.org/proteomes/SHISS.html
nri		Neorickettsia risticii	YES	FALSE	KEGG
nse		Neorickettsia sennetsu	YES	FALSE	KEGG
oan		Ochrobactrum anthropi	YES	FALSE	KEGG
ols		Olsenella uli	YES	TRUE	KEGG
ots		Orientia tsutsugamushi Boryong	YES	TRUE	KEGG
ott		Orientia tsutsugamushi Ikeda	YES	FALSE	KEGG
pac		Propionibacterium acnes KPA171202	YES	TRUE	KEGG
pad		Propionibacterium acnes ATCC 11828	YES	FALSE	KEGG
ssj		Shigella sonnei 53G	YES	TRUE	http://www.ncbi.nlm.nih.gov/pmc/articles/PMC128211/
sau		Staphylococcus aureus subsp. aureus N315	YES	FALSE	http://hamap.expasy.org/proteomes/STAAN.html
sav		Staphylococcus aureus subsp. aureus Mu50	YES	FALSE	http://hamap.expasy.org/proteomes/STAAM.html
pal		Candidatus Phytoplasma australiense	YES	TRUE	KEGG
pam		Pantoea ananatis LMG 20103	YES	FALSE	KEGG
saw		Staphylococcus aureus subsp. aureus Mu3	YES	FALSE	http://hamap.expasy.org/proteomes/STAA1.html
paq		Pantoea ananatis PA13	YES	FALSE	KEGG
sah		Staphylococcus aureus subsp. aureus JH1	YES	TRUE	http://hamap.expasy.org/proteomes/STAA2.html
paw		Propionibacterium acnes 266	YES	FALSE	KEGG
pay		Photorhabdus asymbiotica	YES	TRUE	KEGG
pcc		Pectobacterium carotovorum subsp. carotovorum PCC21	YES	FALSE	KEGG
pct		Pectobacterium carotovorum subsp. carotovorum PC1	YES	FALSE	KEGG
pdi		Parabacteroides distasonis	YES	FALSE	KEGG
saj		Staphylococcus aureus subsp. aureus JH9	YES	FALSE	http://hamap.expasy.org/proteomes/STAA9.html
pec		Pectobacterium sp. SCC3193	YES	TRUE	KEGG
pen		Pseudomonas entomophila	YES	FALSE	KEGG
pfl		Pseudomonas protegens Pf-5	YES	FALSE	KEGG
pgi		Porphyromonas gingivalis W83	YES	TRUE	KEGG
pgn		Porphyromonas gingivalis ATCC 33277	YES	TRUE	KEGG
pgt		Porphyromonas gingivalis TDC60	YES	TRUE	KEGG
plf		Pantoea ananatis LMG 5342	YES	FALSE	KEGG
plu		Photorhabdus luminescens	YES	FALSE	KEGG
pml		Candidatus Phytoplasma mali	YES	FALSE	KEGG
pmp		Pasteurella multocida 36950	YES	TRUE	KEGG
pmr		Proteus mirabilis HI4320	YES	FALSE	KEGG
pmu		Pasteurella multocida subsp. multocida Pm70	YES	FALSE	KEGG
pmv		Pasteurella multocida subsp. multocida HN06	YES	FALSE	KEGG
sam		Staphylococcus aureus subsp. aureus MW2	YES	TRUE	VFDB
poy		Onion yellows phytoplasma OY-M	YES	FALSE	KEGG
psb		Pseudomonas syringae pv. syringae B728a	YES	FALSE	KEGG
sas		Staphylococcus aureus subsp. aureus MSSA476	YES	TRUE	http://hamap.expasy.org/proteomes/STAAS.html
psi		Providencia stuartii	YES	TRUE	KEGG
psp		Pseudomonas syringae pv. phaseolicola 1448A	YES	FALSE	KEGG
pst		Pseudomonas syringae pv. tomato DC3000	YES	FALSE	KEGG
pwa		Pectobacterium wasabiae	YES	TRUE	KEGG
raf		Rickettsia africae	YES	TRUE	KEGG
rak		Rickettsia akari	YES	FALSE	KEGG
rar		Riemerella anatipestifer RA-GD	YES	FALSE	KEGG
rbe		Rickettsia bellii RML369-C	YES	TRUE	KEGG
rco		Rickettsia conorii	YES	FALSE	KEGG
req		Rhodococcus equi	YES	TRUE	KEGG
rfe		Rickettsia felis	YES	TRUE	KEGG
rhe		Rickettsia heilongjiangensis	YES	FALSE	KEGG
rja		Rickettsia japonica	YES	TRUE	KEGG
rms		Rickettsia massiliae MTU5	YES	FALSE	KEGG
rpq		Rickettsia prowazekii Rp22	YES	FALSE	KEGG
rpr		Rickettsia prowazekii Madrid E	YES	TRUE	KEGG
sar		Staphylococcus aureus subsp. aureus MRSA252	YES	FALSE	http://www.ncbi.nlm.nih.gov/pubmed/20620151
sac		Staphylococcus aureus subsp. aureus COL	YES	FALSE	http://www.biomedcentral.com/1471-2180/8/221
sax		Staphylococcus aureus subsp. aureus USA300_TCH1516	YES	FALSE	http://wwwnc.cdc.gov/eid/article/15/6/08-0195_article.htm
saa		Staphylococcus aureus subsp. aureus USA300_FPR3757	YES	FALSE	http://www.ncbi.nlm.nih.gov/pubmed/16517273
sao		Staphylococcus aureus subsp. aureus NCTC8325	YES	FALSE	http://hamap.expasy.org/proteomes/STAA8.html
sae		Staphylococcus aureus subsp. aureus Newman	YES	FALSE	http://hamap.expasy.org/proteomes/STAAE.html
sad		Staphylococcus aureus subsp. aureus ED98	NO	FALSE	http://hamap.expasy.org/proteomes/STAAD.html
suu		Staphylococcus aureus subsp. aureus M013	YES	FALSE	http://jb.asm.org/content/194/5/1256.full
rsa		Renibacterium salmoninarum	YES	FALSE	KEGG
rsc		Ralstonia solanacearum CFBP2957	YES	FALSE	KEGG
rsl		Ralstonia solanacearum PSI07	YES	TRUE	KEGG
rsm		Ralstonia solanacearum CMR15	YES	FALSE	KEGG
rsn		Ralstonia solanacearum Po82	YES	FALSE	KEGG
rso		Ralstonia solanacearum GMI1000	YES	FALSE	KEGG
rsv		Rickettsia slovaca 13-B	YES	FALSE	KEGG
rty		Rickettsia typhi Wilmington	YES	TRUE	KEGG
suv		Staphylococcus aureus subsp. aureus VC40	YES	FALSE	http://jb.asm.org/content/194/8/2107.full.pdf
suh		Staphylococcus aureus subsp. aureus MSHR1132	YES	TRUE	http://www.ncbi.nlm.nih.gov/pubmed/21813488
sue		Staphylococcus aureus subsp. aureus ED133	YES	TRUE	http://hamap.expasy.org/proteomes/STAAF.html
suj		Staphylococcus aureus subsp. aureus JKD6159	YES	TRUE	http://hamap.expasy.org/proteomes/STAAJ.html
suk		Staphylococcus aureus subsp. aureus JKD6008	YES	TRUE	MRSA/VISA
suc		Staphylococcus aureus subsp. aureus ECT-R 2	YES	FALSE	http://hamap.expasy.org/proteomes/STAAG.html
sut		Staphylococcus aureus subsp. aureus T0131	YES	TRUE	MRSA
suq		Staphylococcus aureus subsp. aureus TCH60	YES	TRUE	http://hamap.expasy.org/proteomes/STAAH.html
suz		Staphylococcus aureus subsp. aureus 11819-97	YES	FALSE	MRSA
sud		Staphylococcus aureus subsp. aureus 71193	YES	FALSE	http://mbio.asm.org/content/3/2/e00027-12.full
sux		Staphylococcus aureus subsp. aureus HO 5096 0412	YES	TRUE	http://www.ncbi.nlm.nih.gov/pmc/articles/PMC3613582/
suw		Staphylococcus aureus subsp. aureus TW20	YES	TRUE	MRSA
sug		Staphylococcus aureus subsp. aureus ST398	YES	TRUE	MRSA
suf		Staphylococcus aureus subsp. aureus LGA251	YES	TRUE	http://www.ncbi.nlm.nih.gov/pubmed/21641281
sab		Staphylococcus aureus RF122	YES	TRUE	http://hamap.expasy.org/proteomes/STAAB.html
suy		Staphylococcus aureus 04-02981	YES	TRUE	http://hamap.expasy.org/proteomes/STAA4.html
saub		Staphylococcus aureus 08BA02176	YES	TRUE	http://www.google.com/url?sa=t&rct=j&q=&esrc=s&source=web&cd=3&ved=0CDUQFjAC&url=http%3A%2F%2Fcourses.cs.washington.edu%2Fcourse... <Preview truncated at 128 characters>
saum		Staphylococcus aureus M1	YES	TRUE	http://www.ncbi.nlm.nih.gov/pmc/articles/PMC31890/
sep		Staphylococcus epidermidis ATCC 12228	YES	TRUE	http://hamap.expasy.org/proteomes/STAES.html
ser		Staphylococcus epidermidis RP62A	YES	FALSE	http://hamap.expasy.org/proteomes/STAEQ.html
ssp		Staphylococcus saprophyticus	YES	FALSE	http://www.ncbi.nlm.nih.gov/pubmed/6377440
sag		Streptococcus agalactiae 2603	YES	TRUE	VFDB
sbc		Shigella boydii CDC 3083-94	YES	TRUE	KEGG
sbo		Shigella boydii Sb227	YES	TRUE	KEGG
sca		Staphylococcus carnosus	YES	FALSE	KEGG
scb		Streptomyces scabiei	YES	TRUE	KEGG
sdg		Streptococcus dysgalactiae subsp. equisimilis ATCC 12394	YES	FALSE	KEGG
sds		Streptococcus dysgalactiae subsp. equisimilis GGS_124	YES	FALSE	KEGG
sdt		Staphylococcus pseudintermedius ED99	YES	FALSE	KEGG
san		Streptococcus agalactiae NEM316	YES	FALSE	http://hamap.expasy.org/proteomes/STRA3.html
sak		Streptococcus agalactiae A909	YES	FALSE	http://hamap.expasy.org/proteomes/STRA1.html
sgc		Streptococcus agalactiae GD201008-001	NO	TRUE	http://hamap.expasy.org/proteomes/STRA2.html
sags		Streptococcus agalactiae SA20-06	YES	FALSE	http://www.ncbi.nlm.nih.gov/pmc/articles/PMC3746423/
sagl		Streptococcus agalactiae 2-22	YES	FALSE	http://www.ncbi.nlm.nih.gov/pmc/articles/PMC3746423/
spn		Streptococcus pneumoniae TIGR4	YES	TRUE	VFDB
spd		Streptococcus pneumoniae D39	YES	FALSE	Virulent Serotype
spw		Streptococcus pneumoniae CGSP14	YES	FALSE	http://hamap.expasy.org/proteomes/STRPS.html
spx		Streptococcus pneumoniae G54	YES	FALSE	http://hamap.expasy.org/proteomes/STRP4.html
sne		Streptococcus pneumoniae ATCC 700669	YES	FALSE	http://jb.asm.org/content/191/5/1480.full
spv		Streptococcus pneumoniae Hungary19A 6	YES	FALSE	http://hamap.expasy.org/proteomes/STRPI.html
snm		Streptococcus pneumoniae 70585	YES	FALSE	http://hamap.expasy.org/proteomes/STRP7.html
sjj		Streptococcus pneumoniae JJA	YES	FALSE	http://hamap.expasy.org/proteomes/STRZJ.html
spp		Streptococcus pneumoniae P1031	YES	FALSE	http://hamap.expasy.org/proteomes/STRZP.html
snt		Streptococcus pneumoniae Taiwan19F-14	YES	FALSE	http://wwwnc.cdc.gov/eid/article/8/12/02-0178_article.htm
snc		Streptococcus pneumoniae TCH8431/19A	YES	FALSE	http://bacmap.wishartlab.com/organisms/1121
snb		Streptococcus pneumoniae 670-6B	YES	FALSE	http://hamap.expasy.org/proteomes/STRZ6.html
snp		Streptococcus pneumoniae AP200	YES	FALSE	http://hamap.expasy.org/proteomes/STRZA.html
sni		Streptococcus pneumoniae INV104	YES	FALSE	http://hamap.expasy.org/proteomes/STRZI.html
snv		Streptococcus pneumoniae INV200	YES	FALSE	http://hamap.expasy.org/proteomes/STRZN.html
snx		Streptococcus pneumoniae OXC141	YES	FALSE	http://hamap.expasy.org/proteomes/STRZO.html
snd		Streptococcus pneumoniae ST556	YES	FALSE	http://hamap.expasy.org/proteomes/STRET.html
snu		Streptococcus pneumoniae SPNA45	YES	FALSE	http://www.homd.org/index.php?name=GenomeList&link=detailinfo&seqid=SEQF2241
spng		Streptococcus pneumoniae gamPNI0373	YES	FALSE	http://www.uniprot.org/uniprot/M4HSE3
spne		Streptococcus pneumoniae SPN034156	YES	FALSE	http://www.ncbi.nlm.nih.gov/pubmed/21251566
spnu		Streptococcus pneumoniae SPN034183	YES	FALSE	http://www.ncbi.nlm.nih.gov/pubmed/21251566
seq		Streptococcus equi subsp. zooepidemicus H70	YES	FALSE	KEGG
spnm		Streptococcus pneumoniae SPN994038	YES	TRUE	KEGG
spno		Streptococcus pneumoniae SPN994039	YES	FALSE	KEGG
spy		Streptococcus pyogenes SF370	YES	TRUE	VFDB
spz		Streptococcus pyogenes MGAS5005	YES	FALSE	http://hamap.expasy.org/proteomes/STRP1.html
spym		Streptococcus pyogenes M1 476	YES	FALSE	http://jb.asm.org/content/194/19/5466.full
seu		Streptococcus equi subsp. equi 4047	YES	FALSE	KEGG
spm		Streptococcus pyogenes MGAS8232	YES	FALSE	http://hamap.expasy.org/proteomes/STRP8.html
spg		Streptococcus pyogenes MGAS315	YES	FALSE	http://hamap.expasy.org/proteomes/STRP3.html
sps		Streptococcus pyogenes SSI-1	YES	FALSE	http://www.ncbi.nlm.nih.gov/pubmed/12799345
sph		Streptococcus pyogenes MGAS10270	YES	FALSE	http://hamap.expasy.org/proteomes/STRPD.html
sez		Streptococcus equi subsp. zooepidemicus MGCS10565	YES	FALSE	KEGG
sezo		Streptococcus equi subsp. zooepidemicus ATCC 35246	YES	FALSE	KEGG
spi		Streptococcus pyogenes MGAS10750	YES	FALSE	http://hamap.expasy.org/proteomes/STRPF.html
spj		Streptococcus pyogenes MGAS2096	YES	FALSE	http://hamap.expasy.org/proteomes/STRPB.html
spk		Streptococcus pyogenes MGAS9429	YES	FALSE	http://hamap.expasy.org/proteomes/STRPC.html
spf		Streptococcus pyogenes Manfredo	YES	TRUE	http://www.ncbi.nlm.nih.gov/pmc/articles/PMC1797351/
sga		Streptococcus gallolyticus UCN34	YES	TRUE	KEGG
spa		Streptococcus pyogenes MGAS10394	YES	TRUE	http://hamap.expasy.org/proteomes/STRP6.html
sgg		Streptococcus gallolyticus subsp. gallolyticus ATCC BAA-2069	YES	FALSE	KEGG
sgo		Streptococcus gordonii	YES	FALSE	KEGG
sgt		Streptococcus gallolyticus subsp. gallolyticus ATCC 43143	YES	FALSE	KEGG
sha		Staphylococcus haemolyticus	YES	FALSE	KEGG
spb		Streptococcus pyogenes MGAS6180	YES	FALSE	http://hamap.expasy.org/proteomes/STRPM.html
stg		Streptococcus pyogenes MGAS15252	YES	TRUE	http://www.homd.org/index.php?name=GenomeList&link=detailinfo&seqid=SEQF2301
slg		Staphylococcus lugdunensis HKU09-01	YES	FALSE	KEGG
sln		Staphylococcus lugdunensis N920143	YES	FALSE	KEGG
smc		Streptococcus mutans NN2025	YES	FALSE	KEGG
smf		Streptobacillus moniliformis	YES	FALSE	KEGG
smj		Streptococcus mutans LJ23	YES	FALSE	KEGG
sml		Stenotrophomonas maltophilia K279a	YES	FALSE	KEGG
smu		Streptococcus mutans UA159	YES	FALSE	KEGG
smut		Streptococcus mutans GS-5	YES	FALSE	KEGG
smz		Stenotrophomonas maltophilia D457	YES	TRUE	KEGG
soz		Streptococcus pyogenes NZ131	YES	FALSE	http://hamap.expasy.org/proteomes/STRPZ.html
stz		Streptococcus pyogenes Alab49	YES	FALSE	http://www.ncbi.nlm.nih.gov/pmc/articles/PMC3232895/
stx		Streptococcus pyogenes MGAS1882	YES	FALSE	http://www.uniprot.org/uniprot/H8HHQ1
spya		Streptococcus pyogenes A20	YES	FALSE	http://genomea.asm.org/content/1/1/e00149-12.full
tpa		Treponema pallidum subsp. pallidum Nichols	YES	FALSE	http://jb.asm.org/content/192/10/2645.full
tpp		Treponema pallidum subsp. pallidum SS14	YES	FALSE	http://hamap.expasy.org/proteomes/TREPS.html
tpu		Treponema pallidum subsp. pallidum DAL-1	YES	FALSE	http://www.researchgate.net/publication/235756634_Complete_genome_sequence_of_Treponema_pallidum_strain_DAL-1
tph		Treponema pallidum subsp. pallidum Chicago	YES	FALSE	http://hamap.expasy.org/proteomes/TREPC.html
tpo		Treponema pallidum subsp. pallidum Mexico A	YES	FALSE	http://www.plosntds.org/article/info%3Adoi%2F10.1371%2Fjournal.pntd.0001832
tpc		Treponema pallidum subsp. pertenue CDC2	YES	FALSE	http://hamap.expasy.org/proteomes/TREPD.html
tpg		Treponema pallidum subsp. pertenue Gauthier	YES	FALSE	http://hamap.expasy.org/proteomes/TREPG.html
tpm		Treponema pallidum subsp. pertenue SamoaD	YES	FALSE	http://jcm.asm.org/content/44/9/3377.full
tpb		Treponema pallidum Fribourg-Blanc	YES	FALSE	http://jb.asm.org/content/early/2012/05/30/JB.00863-12
tde		Treponema denticola	YES	FALSE	http://hamap.expasy.org/proteomes/TREDE.html
tsu		Treponema succinifaciens	YES	FALSE	http://hamap.expasy.org/proteomes/TRES6.html
tbe		Treponema brennaborense	YES	TRUE	http://hamap.expasy.org/proteomes/TREBD.html
tpl		Treponema paraluiscuniculi	YES	TRUE	http://hamap.expasy.org/proteomes/TREPU.html
vch		Vibrio cholerae O1 biovar El Tor N16961	YES	FALSE	VFDB
vce		Vibrio cholerae O1 2010EL-1786	YES	TRUE	http://wwwnc.cdc.gov/eid/article/17/11/11-0794_article.htm
vcj		Vibrio cholerae MJ-1236	YES	FALSE	http://hamap.expasy.org/proteomes/VIBCJ.html
vco		Vibrio cholerae O395	YES	TRUE	http://hamap.expasy.org/proteomes/VIBC3.html
vcr		Vibrio cholerae O395	YES	TRUE	http://hamap.expasy.org/proteomes/VIBC3.html
vcm		Vibrio cholerae M66-2	YES	TRUE	http://hamap.expasy.org/proteomes/VIBCM.html
vci		Vibrio cholerae IEC224	YES	FALSE	http://www.ncbi.nlm.nih.gov/pubmed/22535947
vcl		Vibrio cholerae LMA3984-4	YES	FALSE	http://www.ncbi.nlm.nih.gov/pmc/articles/PMC3768806/
ype		Yersinia pestis CO92	YES	FALSE	VFDB
ypk		Yersinia pestis KIM 10	YES	FALSE	http://hamap.expasy.org/proteomes/YERPE.html
ypa		Yersinia pestis Antiqua	YES	FALSE	http://bacmap.wishartlab.com/organisms/119
ypn		Yersinia pestis Nepal516	YES	FALSE	http://bacmap.wishartlab.com/organisms/354
ypm		Yersinia pestis 91001	YES	FALSE	http://bacmap.wishartlab.com/organisms/182
ypp		Yersinia pestis Pestoides F	YES	TRUE	http://hamap.expasy.org/proteomes/YERPP.html
ypg		Yersinia pestis Angola	YES	TRUE	http://bacmap.wishartlab.com/organisms/619
ypz		Yersinia pestis Z176003	YES	TRUE	http://hamap.expasy.org/proteomes/YERPZ.html
ypt		Yersinia pestis A1122	YES	FALSE	http://www.ncbi.nlm.nih.gov/pmc/articles/PMC154802/
ypd		Yersinia pestis D106004	YES	FALSE	http://hamap.expasy.org/proteomes/YERPD.html
ypx		Yersinia pestis D182038	YES	FALSE	http://hamap.expasy.org/proteomes/YERP1.html
ban		Bacillus anthracis Ames	YES	FALSE	http://bacmap.wishartlab.com/organisms/115
bar		Bacillus anthracis Ames 0581	YES	FALSE	http://www.ncbi.nlm.nih.gov/genomes/MICROBES/anthracis.html
ssa		Streptococcus sanguinis	YES	FALSE	KEGG
ssb		Streptococcus suis BM407	YES	TRUE	KEGG
ssd		Staphylococcus pseudintermedius HKU10-03	YES	TRUE	KEGG
ssi		Streptococcus suis P1/7	YES	FALSE	KEGG
bat		Bacillus anthracis Sterne	YES	FALSE	http://bacmap.wishartlab.com/organisms/189
ssk		Streptococcus suis D12	YES	FALSE	KEGG
bah		Bacillus anthracis CDC 684	YES	FALSE	http://www.biomedcentral.com/1471-2164/12/477
bai		Bacillus anthracis A0248	YES	FALSE	http://hamap.expasy.org/proteomes/BACAA.html
ssq		Streptococcus suis D9	YES	TRUE	KEGG
sss		Streptococcus suis SC84	YES	TRUE	KEGG
sst		Streptococcus suis ST3	YES	FALSE	KEGG
ssu		Streptococcus suis 05ZYH33	YES	FALSE	KEGG
ssv		Streptococcus suis 98HAH33	YES	FALSE	KEGG
ssw		Streptococcus suis GZ1	YES	TRUE	KEGG
stb		Streptococcus pasteurianus	YES	TRUE	KEGG
bhe		Bartonella henselae	YES	FALSE	http://hamap.expasy.org/proteomes/BARHE.html
stk		Streptococcus parauberis	YES	FALSE	KEGG
bbk		Bartonella bacilliformis	YES	FALSE	http://hamap.expasy.org/proteomes/BARBK.html
bps		Burkholderia pseudomallei K96243	YES	FALSE	http://hamap.expasy.org/proteomes/BURPS.html
bpm		Burkholderia pseudomallei 1710b	YES	TRUE	http://hamap.expasy.org/proteomes/BURP1.html
bpl		Burkholderia pseudomallei 1106a	YES	TRUE	http://hamap.expasy.org/proteomes/BURP0.html
bpd		Burkholderia pseudomallei 668	YES	FALSE	http://hamap.expasy.org/proteomes/BURP6.html
sub		Streptococcus uberis	YES	TRUE	KEGG
bpr		Burkholderia pseudomallei MSHR346	YES	FALSE	http://www.burkholderia.com/genomeMenu.do?strain_id=166
bpse		Burkholderia pseudomallei MSHR305	YES	FALSE	http://genomea.asm.org/content/1/4/e00656-13.full
bpz		Burkholderia pseudomallei 1026b	YES	FALSE	http://books.google.com/books?id=Uw6kL3gjQm4C&pg=PT229&lpg=PT229&dq=Burkholderia+pseudomallei+1026b+virulence&source=bl&ots=TdgT... <Preview truncated at 128 characters>
bpq		Burkholderia pseudomallei BPC006	YES	FALSE	http://www.ncbi.nlm.nih.gov/pubmed/23144371
cno		Clostridium novyi	YES	FALSE	http://hamap.expasy.org/proteomes/CLONN.html
liv		Listeria ivanovii	YES	FALSE	http://hamap.expasy.org/proteomes/LISIP.html
sui		Streptococcus suis JS14	YES	FALSE	KEGG
sty		Salmonella enterica subsp. enterica serovar Typhi CT18	YES	FALSE	VFDB
stt		Salmonella enterica subsp. enterica serovar Typhi Ty2	YES	FALSE	http://www.researchgate.net/publication/245711285_Comparative_Genomics_of_Salmonellaenterica_Serovar_Typhi_Strains_Ty2_and_CT18
sun		Sulfurovum sp. NBC37-1	YES	FALSE	KEGG
suo		Streptococcus suis SS12	YES	FALSE	KEGG
sup		Streptococcus suis S735	YES	FALSE	KEGG
sex		Salmonella enterica subsp. enterica serovar Typhi P-stx-12	YES	FALSE	http://www.ncbi.nlm.nih.gov/pubmed/22461552
stm		Salmonella enterica subsp. enterica serovar Typhimurium LT2	YES	FALSE	VFDB
seo		Salmonella enterica subsp. enterica serovar Typhimurium 14028S	YES	FALSE	http://hamap.expasy.org/proteomes/SALT1.html
sev		Salmonella enterica subsp. enterica serovar Typhimurium D23580	YES	FALSE	http://hamap.expasy.org/proteomes/SALTD.html
sey		Salmonella enterica subsp. enterica serovar Typhimurium SL1344	YES	FALSE	http://hamap.expasy.org/proteomes/SALTS.html
sem		Salmonella enterica subsp. enterica serovar Typhimurium T000240	YES	FALSE	http://www.ncbi.nlm.nih.gov/pubmed/21098248
sej		Salmonella enterica subsp. enterica serovar Typhimurium UK-1	YES	FALSE	http://hamap.expasy.org/proteomes/SALTU.html
svi		Saccharomonospora viridis	YES	FALSE	KEGG
tat		Taylorella asinigenitalis 14/45	YES	FALSE	KEGG
seb		Salmonella enterica subsp. enterica serovar Typhimurium ST4/74	YES	FALSE	http://www.pnas.org/content/early/2012/04/24/1201061109.full.pdf
sef		Salmonella enterica subsp. enterica serovar Typhimurium 798	YES	FALSE	http://www.ncbi.nlm.nih.gov/pmc/articles/PMC219564/
setu		Salmonella enterica subsp. enterica serovar Typhimurium U288	YES	FALSE	http://genomea.asm.org/content/1/4/e00467-13.full
tea		Taylorella equigenitalis ATCC 35865	YES	FALSE	KEGG
teg		Taylorella equigenitalis 14/56	YES	TRUE	KEGG
teq		Taylorella equigenitalis MCE9	YES	FALSE	KEGG
seen		Salmonella enterica subsp. enterica serovar Typhimurium 08-1736	YES	FALSE	http://trace.ddbj.nig.ac.jp/DRASearch/sample?acc=SRS454371
spt		Salmonella enterica subsp. enterica serovar Paratyphi A ATCC9150	YES	TRUE	http://hamap.expasy.org/proteomes/SALPA.html
sek		Salmonella enterica subsp. enterica serovar Paratyphi A AKU12601	YES	FALSE	http://www.ncbi.nlm.nih.gov/pubmed/19159446
spq		Salmonella enterica subsp. enterica serovar Paratyphi B	YES	FALSE	http://jcm.asm.org/content/41/9/4270.full
sei		Salmonella enterica subsp. enterica serovar Paratyphi C	YES	FALSE	ftp://ftp.sanger.ac.uk/pub4/theses/langridge/chapter1.pdf
sec		Salmonella enterica subsp. enterica serovar Choleraesuis	YES	FALSE	http://nar.oxfordjournals.org/content/33/5/1690.full
seh		Salmonella enterica subsp. enterica serovar Heidelberg SL476	YES	FALSE	http://hamap.expasy.org/proteomes/SALHS.html
shb		Salmonella enterica subsp. enterica serovar Heidelberg B182	YES	FALSE	http://jb.asm.org/content/194/13/3537.full
senh		Salmonella enterica subsp. enterica Serovar Heidelberg CFSAN002069	YES	FALSE	https://confluence.cornell.edu/display/FOODSAFETY/Salmonella+Heidelberg
tpr		Tsukamurella paurometabola	YES	FALSE	KEGG
seeh		Salmonella enterica subsp. enterica serovar Heidelberg 41578	YES	FALSE	KEGG
see		Salmonella enterica subsp. enterica serovar Newport SL254	YES	FALSE	http://hamap.expasy.org/proteomes/SALNS.html
twh		Tropheryma whipplei Twist	YES	FALSE	KEGG
tws		Tropheryma whipplei TW08/27	YES	FALSE	KEGG
upa		Ureaplasma parvum serovar 3 ATCC 27815	YES	TRUE	KEGG
uue		Ureaplasma urealyticum serovar 10 ATCC 33699	YES	TRUE	KEGG
uur		Ureaplasma parvum serovar 3 ATCC 700970	YES	FALSE	KEGG
van		Vibrio anguillarum 775	YES	FALSE	KEGG
senn		Salmonella enterica subsp. enterica serovar Newport USMARC-S3124.1	YES	TRUE	http://www.ncbi.nlm.nih.gov/bioproject/213895
sew		Salmonella enterica subsp. enterica serovar Schwarzengrund	YES	FALSE	http://bacmap.wishartlab.com/organisms/739
sea		Salmonella enterica subsp. enterica serovar Agona SL483	YES	FALSE	http://www.ncbi.nlm.nih.gov/pmc/articles/PMC3630104/
sed		Salmonella enterica subsp. enterica serovar Dublin	YES	FALSE	http://www.ncbi.nlm.nih.gov/pmc/articles/PMC98059/
seg		Salmonella enterica subsp. enterica serovar Gallinarum 287/91	YES	FALSE	http://www.genome.jp/kegg-bin/show_organism?org=seg
sel		Salmonella enterica subsp. enterica serovar Gallinarum/pullorum RKS5078	YES	FALSE	http://hamap.expasy.org/proteomes/SALPS.html
sega		Salmonella enterica subsp. enterica serovar Gallinarum/pullorum CDC1983-67	YES	FALSE	http://hamap.expasy.org/proteomes/SALPS.html
set		Salmonella enterica subsp. enterica serovar Enteritidis	YES	FALSE	http://www.ncbi.nlm.nih.gov/pubmed/20488876
vfi		Vibrio fischeri ES114	YES	TRUE	KEGG
vfu		Vibrio furnissii	YES	TRUE	KEGG
vni		Vibrio nigripulchritudo	YES	TRUE	KEGG
senj		Salmonella enterica subsp. enterica serovar Javiana	YES	FALSE	http://genomea.asm.org/content/1/2/e00081-13.full
seeb		Salmonella enterica subsp. enterica serovar Bareilly	YES	TRUE	http://mic.sgmjournals.org/content/157/1/160.full.pdf
seep		Salmonella enterica subsp. enterica serovar Pullorum	YES	FALSE	http://hamap.expasy.org/proteomes/SALPS.html
vsa		Aliivibrio salmonicida LFI1238	YES	FALSE	KEGG
vsp		Vibrio splendidus	YES	FALSE	KEGG
vvm		Vibrio vulnificus MO6-24/O	YES	FALSE	KEGG
vvu		Vibrio vulnificus CMCP6	YES	FALSE	KEGG
vvy		Vibrio vulnificus YJ016	YES	FALSE	KEGG
wbm		Wolbachia wBm	YES	TRUE	KEGG
wch		Waddlia chondrophila	YES	TRUE	KEGG
wol		Wolbachia wMel	YES	FALSE	KEGG
woo		Wolbachia wOo	YES	FALSE	KEGG
wpi		Wolbachia pipientis	YES	FALSE	KEGG
wri		Wolbachia sp. wRi	YES	FALSE	KEGG
wsu		Wolinella succinogenes	YES	FALSE	KEGG
xac		Xanthomonas axonopodis pv. citri 306	YES	FALSE	KEGG
xal		Xanthomonas albilineans	YES	TRUE	KEGG
xax		Xanthomonas axonopodis pv. citrumelo F1	YES	TRUE	KEGG
xbo		Xenorhabdus bovienii	YES	FALSE	KEGG
xca		Xanthomonas campestris pv. campestris B100	YES	FALSE	KEGG
xcb		Xanthomonas campestris pv. campestris 8004	YES	FALSE	KEGG
xcc		Xanthomonas campestris pv. campestris ATCC 33913	YES	FALSE	KEGG
xci		Xanthomonas citri	YES	TRUE	KEGG
xcp		Xanthomonas campestris pv. raphani	YES	TRUE	KEGG
xcv		Xanthomonas campestris pv. vesicatoria	YES	FALSE	KEGG
xfa		Xylella fastidiosa 9a5c	YES	FALSE	KEGG
xff		Xylella fastidiosa subsp. fastidiosa GB514	YES	TRUE	KEGG
xfm		Xylella fastidiosa M12	YES	TRUE	KEGG
xfn		Xylella fastidiosa M23	YES	FALSE	KEGG
xft		Xylella fastidiosa Temecula1	YES	FALSE	KEGG
xne		Xenorhabdus nematophila	YES	FALSE	KEGG
xom		Xanthomonas oryzae pv. oryzae MAFF311018	YES	TRUE	KEGG
xoo		Xanthomonas oryzae pv. oryzae KACC 10331	YES	FALSE	KEGG
xop		Xanthomonas oryzae pv. oryzae PXO99A	YES	TRUE	KEGG
xor		Xanthomonas oryzae pv. oryzicola	YES	TRUE	KEGG
senb		Salmonella enterica subsp. enterica serovar Bovismorbificans	YES	FALSE	http://www.cdc.gov/mmwr/preview/mmwrhtml/mm6146a3.htm
ses		Salmonella enterica subsp. arizonae	YES	FALSE	http://www.jmedicalcasereports.com/content/5/1/323
sfl		Shigella flexneri 301	YES	TRUE	VFDB
sfx		Shigella flexneri 2457T	YES	FALSE	http://www.ncbi.nlm.nih.gov/pubmed/12704152
sfv		Shigella flexneri 8401	YES	FALSE	http://hamap.expasy.org/proteomes/SHIF8.html
sfe		Shigella flexneri 2002017	YES	FALSE	http://hamap.expasy.org/proteomes/SHIF2.html
sdy		Shigella dysenteriae Sd197	YES	FALSE	VFDB
vpa		Vibrio parahaemolyticus RIMD 2210633	YES	FALSE	VFDB
vpb		Vibrio parahaemolyticus BB22OP	YES	FALSE	http://www.ncbi.nlm.nih.gov/pubmed/23469330
vpk		Vibrio parahaemolyticus O1:K33 CDC_K4557	YES	TRUE	http://www.ncbi.nlm.nih.gov/bioproject/212977
vpf		Vibrio parahaemolyticus O1:Kuk FDA_R31	YES	TRUE	http://www.ncbi.nlm.nih.gov/bioproject/212977
yps		Yersinia pseudotuberculosis IP32953	YES	FALSE	http://hamap.expasy.org/proteomes/YERP3.html
ypi		Yersinia pseudotuberculosis IP31758	YES	TRUE	http://www.ncbi.nlm.nih.gov/pmc/articles/PMC1959361/
ypy		Yersinia pseudotuberculosis YPIII	YES	FALSE	http://hamap.expasy.org/proteomes/YERPY.html
ypb		Yersinia pseudotuberculosis PB1/+	YES	FALSE	http://hamap.expasy.org/proteomes/YERPB.html
yen		Yersinia enterocolitica subsp. enterocolitica 8081	YES	TRUE	VFDB
yep		Yersinia enterocolitica subsp. palearctica 105.5R	YES	TRUE	http://hamap.expasy.org/proteomes/YERE3.html
yey		Yersinia enterocolitica subsp. palearctica Y11	YES	FALSE	http://hamap.expasy.org/proteomes/YERE1.html
