# Supplementary material for: Encyclopedia of bacterial gene circuits whose presence or absence correlate with pathogenicity – a large-scale system analysis of decoded bacterial genomes
Source: BMC Genomics. 2015 Oct 13;16:773. doi: 10.1186/s12864-015-1957-7 (PMC4603813; doi:10.1186/s12864-015-1957-7)
Supplement: Additional file 2: — List of 1578 decoded bacterial genomes present in the KEGG web platform with no present citation implicating them as pathogenic. (XLSX 54 kb) [file 12864_2015_1957_MOESM2_ESM.xlsx]

## Sheet: Sheet1
KEGG IDs		Organisms
aaa		Acidovorax avenae subsp. avenae ATCC 19860
aac		Alicyclobacillus acidocaldarius subsp. acidocaldarius DSM 446
aad		Alicyclobacillus acidocaldarius subsp. acidocaldarius Tc-4-1
aae		Aquifex aeolicus
aai		Arthrobacter arilaitensis
aao		Aggregatibacter actinomycetemcomitans ANH9381
aap		Aggregatibacter aphrophilus
aar		Acetohalobium arabaticum
aas		Candidatus Amoebophilus asiaticus
aau		Arthrobacter aurescens
aba		Candidatus Koribacter versatilis
abab		Acinetobacter baumannii BJAB0715
abaj		Acinetobacter baumannii BJAB0868
abaz		Acinetobacter baumannii ZW85-1
abj		Acinetobacter baumannii BJAB07104
abl		Arcobacter butzleri 7h1h
abo		Alcanivorax borkumensis
abs		Azospirillum brasilense
abt		Arcobacter butzleri ED-1
aca		Acidobacterium capsulatum
acc		Acinetobacter calcoaceticus
acd		Acinetobacter oleivorans
ace		Acidothermus cellulolyticus
ach		Arthrobacter chlorophenolicus
aci		Acinetobacter sp. ADP1
ack		Acidovorax sp. KKS102
acl		Acholeplasma laidlawii
acm		Granulicella tundricola
acn		Anaplasma centrale
aco		Aminobacterium colombiense
acp		Anaeromyxobacter dehalogenans 2CP-1
acr		Acidiphilium cryptum JF-5
actn		Actinoplanes sp. N902-109
acu		Acidithiobacillus caldus
acy		Anabaena cylindrica
ade		Anaeromyxobacter dehalogenans 2CP-C
adg		Ammonifex degensii
adi		Alcanivorax dieselolei
adk		Alicycliphilus denitrificans K601
adn		Alicycliphilus denitrificans BC
aeh		Alkalilimnicola ehrlichii
aeq		Adlercreutzia equolifaciens
aex		Asticcacaulis excentricus
afd		Alistipes finegoldii
afe		Acidithiobacillus ferrooxidans ATCC 53993
afi		Acidithiobacillus ferrivorans
afl		Anoxybacillus flavithermus
afo		Acidimicrobium ferrooxidans DSM 10331
afr		Acidithiobacillus ferrooxidans ATCC 23270
afs		Actinoplanes friuliensis
afw		Anaeromyxobacter sp. Fw109-5
agr		Agrobacterium sp. H13-3
ahy		Aeromonas hydrophila ML09-119
ajs		Acidovorax sp. JS42
aka		Advenella kashmirensis
ali		Azospirillum lipoferum 4B
alt		Alteromonas sp. SN2
alv		Allochromatium vinosum
amaa		Alteromonas macleodii AltDE1
amac		Alteromonas macleodii ATCC 27126
amad		Alteromonas macleodii Ionian Sea UM4b
amae		Alteromonas macleodii Ionian Sea U7
amag		Alteromonas macleodii Aegean Sea MED64
amai		Alteromonas macleodii Ionian Sea UM7
amal		Alteromonas macleodii Ionian Sea U4
amao		Alteromonas macleodii Ionian Sea U8
amb		Alteromonas macleodii Balearic Sea AD45
amc		Alteromonas macleodii Deep ecotype
amd		Amycolatopsis mediterranei U32
amg		Alteromonas macleodii English Channel 673
amh		Alteromonas macleodii English Channel 615
ami		Actinosynnema mirum
amk		Alteromonas macleodii Black Sea 11
amm		Amycolatopsis mediterranei S699
amn		Amycolatopsis mediterranei S699
amo		Anaerobaculum mobile
amp		Anaplasma marginale Gypsy Plains
amr		Acaryochloris marina
ams		Actinoplanes missouriensis
amt		Alkaliphilus metalliredigens
amu		Akkermansia muciniphila
amv		Acidiphilium multivorum
amw		Anaplasma marginale Dawn
amz		Amycolatopsis mediterranei RB
ana		Anabaena sp. PCC7120
anb		Anabaena sp. 90
ank		Anaeromyxobacter sp. K
ant		Arcobacter nitrofigilis
aoe		Alkaliphilus oremlandii
aoi		Amycolatopsis orientalis
aol		Agromonas oligotrophica
apb		Candidatus Puniceispirillum marinum
apc		Alpha proteobacterium HIMB59
apd		Anaplasma phagocytophilum Dog2
apf		Acetobacter pasteurianus IFO 3283-03
apg		Acetobacter pasteurianus IFO 3283-12
apha		Anaplasma phagocytophilum JM
apk		Acetobacter pasteurianus 386B
apm		Alpha proteobacterium HIMB5
apn		Arthrobacter phenanthrenivorans
app		Accumulibacter phosphatis
apq		Acetobacter pasteurianus IFO 3283-22
apr		Anaerococcus prevotii
aps		Candidatus Azobacteroides pseudotrichonymphae
apt		Acetobacter pasteurianus IFO 3283-01
apu		Acetobacter pasteurianus IFO 3283-07
apv		Atopobium parvulum
apw		Acetobacter pasteurianus IFO 3283-01-42C
apx		Acetobacter pasteurianus IFO 3283-26
apy		Anaplasma phagocytophilum HZ2
apz		Acetobacter pasteurianus IFO 3283-32
ara		Agrobacterium radiobacter K84
arc		Arcobacter sp. L
arp		Arthrospira platensis
arr		Arthrobacter sp. Rue61a
art		Arthrobacter sp. FB24
asb		Candidatus Arthromitus sp. SFB-rat-Yit
asd		Amycolicicoccus subflavus
ase		Actinoplanes sp. SE50/110
asf		Candidatus Arthromitus sp. SFB-mouse-Japan
ash		Alistipes shahii
asl		Aequorivita sublithincola
asm		Candidatus Arthromitus sp. SFB-mouse-Yit
asu		Actinobacillus succinogenes
ate		Caldicellulosiruptor bescii
atm		Anaerolinea thermophila
aur		Aerococcus urinae
ava		Anabaena variabilis
avd		Azotobacter vinelandii CA6
avl		Azotobacter vinelandii CA
avn		Azotobacter vinelandii DJ
awo		Acetobacterium woodii
axl		Amphibacillus xylanus
axn		Achromobacter xylosoxidans NBRC 15126 = ATCC 27061
aym		Ilumatobacter coccineum
aza		Azoarcus sp. KH32C
azc		Azorhizobium caulinodans
azl		Azospirillum sp. B510
azo		Azoarcus sp. BH72
bab		Buchnera aphidicola Bp
bac		Burkholderia ambifaria MC40-6
bacc		Bacteroides sp. CF50
baci		Bacillus sp. 1NLA3E
bad		Bifidobacterium adolescentis
bae		Bacillus atrophaeus
bafh		Borrelia afzelii HLJ01
bag		Bacillus coagulans 36D1
baj		Buchnera aphidicola
bajc		Buchnera aphidicola JF99
bak		Buchnera aphidicola Ak
bam		Burkholderia ambifaria AMMD
bama		Bacillus amyloliquefaciens subsp. plantarum UCMB5033
bamb		Bacillus amyloliquefaciens subsp. plantarum NAU-B3
bamc		Bacillus amyloliquefaciens CC178
bamf		Bacillus amyloliquefaciens LFB112
bami		Bacillus amyloliquefaciens IT-45
baml		Bacillus amyloliquefaciens subsp. plantarum UCMB5036
bamn		Bacillus amyloliquefaciens subsp. plantarum UCMB5113
bamp		Bacillus amyloliquefaciens subsp. plantarum AS43.3
bani		Bifidobacterium animalis subsp. lactis Bl12
banl		Bifidobacterium animalis subsp. lactis ATCC 27673
bao		Bacillus amyloliquefaciens DSM 7
bap		Buchnera aphidicola 5A
baq		Bacillus amyloliquefaciens subsp. plantarum CAU B946
bas		Buchnera aphidicola Sg
bast		Bifidobacterium asteroides
bau		Buchnera aphidicola Tuc7
baus		Bartonella australis
baw		Buchnera aphidicola JF98
bay		Bacillus amyloliquefaciens FZB42
baz		Bacillus amyloliquefaciens TA208
bba		Bdellovibrio bacteriovorus HD100
bbat		Bdellovibrio bacteriovorus Tiberius
bbb		Bifidobacterium animalis subsp. lactis BB-12
bbc		Bifidobacterium animalis subsp. lactis BLC1
bbd		Belliella baltica
bbe		Brevibacillus brevis
bbf		Bifidobacterium bifidum BGN4
bbg		Blattabacterium sp.
bbi		Bifidobacterium bifidum S17
bbl		Blattabacterium sp.
bbp		Bifidobacterium bifidum PRL2010
bbq		Blattabacterium sp.
bbru		Bifidobacterium breve UCC2003
bbt		Bradyrhizobium sp. BTAi1
bbur		Borrelia burgdorferi CA382
bbv		Bifidobacterium breve ACS-071-V-Sch8b
bcc		Buchnera aphidicola Cc
bcee		Brucella ceti TE28753-12
bcer		Bacillus cereus FRI-35
bcet		Brucella ceti TE10759-12
bcf		Bacillus cereus F837/76
bchr		Candidatus Blochmannia chromaiodes
bci		Baumannia cicadellinicola
bck		Bacillus coagulans 2-6
bcl		Bacillus clausii
bcm		Burkholderia cenocepacia MC0-3
bco		Bacillus cellulosilyticus
bcp		Blattabacterium sp.
bct		Burkholderia cepacia
bcv		Beutenbergia cavernae
bde		Bifidobacterium dentium
bex		Bdellovibrio exovorus
bfa		Brachybacterium faecium
bfg		Bacteroides fragilis 638R
bfi		Butyrivibrio fibrisolvens
bfl		Candidatus Blochmannia floridanus
bgd		Burkholderia gladioli
bge		Burkholderia sp. CCGE1002
bgf		Burkholderia sp. CCGE1003
bgn		Borrelia garinii NMJW1
bha		Bacillus halodurans
bid		Beijerinckia indica
bif		Bacillus infantis
bja		Bradyrhizobium japonicum USDA110
bjs		Bacillus sp. JS
bju		Bradyrhizobium japonicum USDA 6
bla		Bifidobacterium animalis subsp. lactis AD011
blb		Bifidobacterium longum subsp. longum BBMN68
blc		Bifidobacterium animalis subsp. lactis Bl-04
bld		Bacillus licheniformis DSM 13 = ATCC 14580
blf		Bifidobacterium longum subsp. infantis 157F
blg		Bifidobacterium longum subsp. longum F8
blh		Bacillus licheniformis 9945A
bli		Bacillus licheniformis ATCC 14580
blj		Bifidobacterium longum DJO10A
blk		Bifidobacterium longum subsp. longum KACC 91563
bll		Bifidobacterium longum subsp. longum JDM301
blm		Bifidobacterium longum subsp. longum JCM 1217
bln		Bifidobacterium longum subsp. infantis ATCC 15697
blo		Bifidobacterium longum NCC2705
blp		Blattabacterium sp.
bls		Bifidobacterium animalis subsp. lactis Bi-07
blt		Bifidobacterium animalis subsp. lactis DSM 10140
blu		Blattabacterium sp.
blv		Bifidobacterium animalis subsp. lactis V9
blw		Bifidobacterium animalis subsp. lactis B420
bmd		Bacillus megaterium DSM 319
bmh		Bacillus megaterium WSH-002
bmj		Burkholderia multivorans ATCC 17616
bmm		Blattabacterium sp.
bmo		Borrelia miyamotoi
bmq		Bacillus megaterium QM B1551
bmu		Burkholderia multivorans ATCC 17616
bmv		Burkholderia mallei SAVP1
bmx		Bacteriovorax marinus SJ
bni		Bifidobacterium animalis subsp. animalis ATCC 25527
bnm		Bifidobacterium animalis subsp. lactis CNCM I-2494
bpb		Butyrivibrio proteoclasticus
bpf		Bacillus pseudofirmus
bph		Burkholderia phymatum
bpi		Blattabacterium sp.
bpip		Brachyspira pilosicoli P43/6/78
bpk		Burkholderia pseudomallei NCTC 13179
bpn		Candidatus Blochmannia pennsylvanicus
bprc		Beta proteobacterium CB
bprl		Butyrate-producing bacterium SSC/2
bprm		Butyrate-producing bacterium SM4/1
bprs		Butyrate-producing bacterium SS3/4
bpu		Bacillus pumilus
bpw		Brachyspira pilosicoli WesB
bpx		Burkholderia phenoliruptrix
bpy		Burkholderia phytofirmans
bql		Bacillus amyloliquefaciens LL3
bqr		Bartonella quintana RM-11
bqy		Bacillus amyloliquefaciens Y2
bra		Bradyrhizobium sp. ORS 278
brm		Brachyspira murdochii
brs		Bradyrhizobium sp. S23321
bsa		Bacteroides salanitronis
bsb		Brevundimonas subvibrioides
bsd		Blastococcus saxobsidens
bse		Bacillus selenitireducens
bsh		Bacillus subtilis subsp. subtilis 6051-HGW
bsl		Bacillus subtilis subsp. subtilis BSP1
bso		Bacillus subtilis subsp. natto BEST195
bsp		Bacillus subtilis PY79
bsq		Bacillus subtilis QB928
bsr		Bacillus subtilis subsp. subtilis RO-NN-1
bss		Bacillus subtilis subsp. spizizenii W23
bst		Bacillus subtilis subsp. spizizenii TU-B-10
bsub		Bacillus subtilis BEST7613
bsx		Bacillus subtilis XF-1
bsy		Bacillus subtilis subsp. subtilis BAB-1
btc		Bacillus thuringiensis serovar chinensis CT-43
btd		Burkholderia thailandensis MSMB121
btf		Bacillus thuringiensis serovar finitimus YBT-020
btg		Bacillus thuringiensis Bt407
bth		Bacteroides thetaiotaomicron
btht		Bacillus thuringiensis serovar thuringiensis IS5056
bthu		Bacillus thuringiensis YBT-1518
bti		Bacillus thuringiensis HD-771
btm		Bacillus thuringiensis MC28
btn		Bacillus thuringiensis HD-789
bto		Bibersteinia trehalosi USDA-ARS-USMARC-192
btp		Bifidobacterium thermophilum
bts		Kyrpidia tusciae
btt		Bacillus thuringiensis serovar kurstaki HD73
bty		Bacillus toyonensis
bua		Buchnera aphidicola LL01
buc		Buchnera aphidicola APS
bug		Burkholderia sp. CCGE1001
buh		Buchnera aphidicola Ua
buj		Stenotrophomonas maltophilia JV3
buk		Burkholderia sp. KJ006
buo		Burkholderia sp. RPE64
bup		Buchnera aphidicola TLW03
bur		Burkholderia sp. 383
bva		Candidatus Blochmannia vafer
bvi		Burkholderia vietnamiensis
bvn		Bartonella vinsonii
bvu		Bacteroides vulgatus
bwe		Bacillus weihenstephanensis
bxe		Burkholderia xenovorans
bxh		Bacillus amyloliquefaciens XH7
bxy		Bacteroides xylanisolvens
bya		Bacillus amyloliquefaciens subsp. plantarum YAU B9601-Y2
byi		Burkholderia sp. YI23
caa		Coraliomargarita akajimensis
cac		Clostridium acetobutylicum ATCC 824
cad		Clostridium acidurici
cae		Clostridium acetobutylicum DSM 1731
cag		Chloroflexus aggregans
cah		Clostridium autoethanogenum
cai		Catenulispora acidiphila
cak		Caulobacter sp. K31
calo		Calothrix sp. PCC 7507
calt		Calothrix sp. PCC 6303
camp		Campylobacter sp. 03-427
can		Cyanobacterium aponinum
cao		Cellulophaga algicola
cap		Caldilinea aerophila
cat		Croceibacter atlanticus
cau		Chloroflexus aurantiacus
caw		Carnobacterium sp. WN1359
cay		Clostridium acetobutylicum EA 2018
caz		Corynebacterium argentoratense
cbe		Clostridium beijerinckii
cbx		Comamonadaceae bacterium CR
ccb		Clostridium cellulovorans
ccc		Campylobacter coli CVM N29710
cce		Clostridium cellulolyticum
cch		Chlorobium chlorochromatii
ccl		Clostridium clariflavum DSM 19732
ccn		Corynebacterium callunae
ccol		Campylobacter coli 76339
ccq		Campylobacter coli 15-537360
ccr		Caulobacter crescentus CB15
ccs		Caulobacter crescentus NA1000
cct		Coprococcus catus
ccx		Corallococcus coralloides
ccz		Chthonomonas calidirosea
cef		Corynebacterium efficiens
cep		Crinalium epipsammum
cex		Caldisericum exile
cfi		Cellulomonas fimi
cfl		Cellulomonas flavigena
cfu		Collimonas fungivorans
cga		Cellvibrio gilvus
cgb		Corynebacterium glutamicum ATCC 13032
cgc		Cyanobium gracile
cgg		Corynebacterium glutamicum SCgG2
cgl		Corynebacterium glutamicum ATCC 13032
cgm		Corynebacterium glutamicum MB001
cgo		Coriobacterium glomerans
cgs		Corynebacterium glutamicum SCgG1
cgt		Corynebacterium glutamicum R
cgu		Corynebacterium glutamicum K051
cha		Campylobacter hominis ATCC BAA-381
chd		Caldicellulosiruptor hydrothermalis
chl		Chloroflexus sp. Y-400-fl
chn		Corynebacterium halotolerans
chu		Cytophaga hutchinsonii
chy		Carboxydothermus hydrogenoformans
cja		Cellvibrio japonicus
cjei		Campylobacter jejuni subsp. jejuni 00-2425
cjej		Campylobacter jejuni subsp. jejuni 00-2426
cjen		Campylobacter jejuni subsp. jejuni 00-2544
cjeu		Campylobacter jejuni subsp. jejuni 00-2538
cji		Campylobacter jejuni subsp. jejuni IA3902
cjx		Campylobacter jejuni 4031
cjz		Campylobacter jejuni 32488
cki		Caldicellulosiruptor kristjanssonii
ckl		Clostridium kluyveri DSM 555
ckn		Caldicellulosiruptor kronotskyensis
ckr		Clostridium kluyveri NBRC 12016
clb		Clostridium sp. BNL1100
clc		Caldicellulosiruptor lactoaceticus
cle		Clostridium lentocellum
cli		Chlorobium limicola
clj		Clostridium ljungdahlii
clo		Clostridiales genomosp. BVAB3
cls		Clostridium sp. SY8519
cly		Cellulophaga lytica
cmd		Corynebacterium maris
cml		Carnobacterium maltaromaticum
cmp		Chamaesiphon minutus
cmr		Cyclobacterium marinum
cnc		Cupriavidus necator
cni		Calditerrivibrio nitroreducens
cob		Caldicellulosiruptor obsidiansis
coe		Corynebacterium pseudotuberculosis 258
coo		Coprococcus sp. ART55/1
cow		Caldicellulosiruptor owensensis
cpas		Clostridium pasteurianum
cpb		Chlorobium phaeobacteroides BS1
cpc		Chlorobaculum parvum NCIB 8327
cpec		Chlamydia pecorum P787
cpeo		Chlamydia pecorum PV3056/3
cper		Chlamydia pecorum W73
cph		Chlorobium phaeobacteroides DSM 266
cpi		Chitinophaga pinensis
cpo		Coprothermobacter proteolyticus
cps		Colwellia psychrerythraea
cpy		Clostridium phytofermentans
crc		Candidatus Carsonella ruddii CS isolate Thao2000
crd		Corynebacterium resistens
crh		Candidatus Carsonella ruddii HC isolate Thao2000
cri		Candidatus Carsonella ruddii DC
crn		Carnobacterium sp. 17-4
crp		Candidatus Carsonella ruddii PV
crt		Candidatus Carsonella ruddii HT isolate Thao2000
cru		Candidatus Carsonella ruddii CE isolate Thao2000
crv		Candidatus Carsonella ruddii PC isolate NHV
csa		Chromohalobacter salexigens
csb		Clostridium saccharobutylicum
csc		Caldicellulosiruptor saccharolyticus
csd		Clostridium stercorarium subsp. stercorarium DSM 8532
cse		Caulobacter segnis
csg		Cylindrospermum stagnale
csh		Clostridium saccharolyticum WM1
csi		Cronobacter sakazakii CMCC 45402
csn		Cyanobacterium stanieri
cso		Clostridium cf. saccharolyticum K10
csr		Clostridium saccharoperbutylacetonicum
css		Clostridium stercorarium subsp. stercorarium DSM 8532
cst		Clostridium sticklandii
csz		Cronobacter sakazakii Sp291
ctcf		Chlamydia trachomatis RC-F/69
ctch		Chlamydia trachomatis F/11-96
ctcj		Chlamydia trachomatis RC-J/943
ctct		Chlamydia trachomatis C/TW-3
cte		Chlorobaculum tepidum
ctet		Clostridium tetani 12124569
ctfs		Chlamydia trachomatis RC-F
cth		Clostridium thermocellum ATCC 27405
cthe		Chroococcidiopsis thermalis
cthf		Chlamydia trachomatis RC-F
cthj		Chlamydia trachomatis RC-J/953
cti		Cupriavidus taiwanensis
ctjs		Chlamydia trachomatis RC-J
ctjt		Chlamydia trachomatis J/6276tet1
ctm		Candidatus Chloracidobacterium thermophilum B
ctmj		Chlamydia trachomatis RC-J/966
ctrc		Chlamydia trachomatis RC-L2/55
ctrw		Chlamydia trachomatis RC-L2
ctry		Chlamydia trachomatis RC-L2
cts		Chloroherpeton thalassium
ctt		Comamonas testosteroni
cttj		Chlamydia trachomatis RC-J/971
ctx		Clostridium thermocellum DSM 1313
cua		Corynebacterium urealyticum DSM 7111
cva		Corynebacterium variabile
cwo		Conexibacter woesei
cya		Synechococcus sp. JA-3-3Ab
cyb		Synechococcus sp. JA-2-3Ba
cyc		Cyanothece sp. PCC 7424
cyh		Cyanothece sp. PCC 8802
cyj		Cyanothece sp. PCC 7822
cyn		Cyanothece sp. PCC 7425
cyp		Cyanothece sp. PCC 8801
cyq		Cycloclasticus sp. P1
cyt		Cyanothece sp. ATCC 51142
cyu		Cyanobacterium UCYN-A
cza		Cycloclasticus zancles
dac		Delftia acidovorans
dae		Desulfotomaculum acetoxidans
daf		Desulfovibrio africanus
dai		Desulfosporosinus acidiphilus
dak		Desulfurivibrio alkaliphilus
dal		Desulfatibacillum alkenivorans
dao		Desulfobacca acetoxidans DSM 11109
dap		Denitrovibrio acetiphilus
dar		Dechloromonas aromatica
das		Desulfovibrio aespoeensis
dat		Desulfobacterium autotrophicum
dau		Candidatus Desulforudis audaxviator
dba		Desulfomicrobium baculatum
dbr		Desulfarculus baarsii
dca		Desulfotomaculum carboxydivorans
dde		Desulfovibrio desulfuricans G20
ddf		Deferribacter desulfuricans SSM1
ddh		Desulfitobacterium dehalogenans
ddl		Desulfitobacterium dichloroeliminans
ddn		Desulfovibrio desulfuricans ND132
ddr		Deinococcus deserti
dds		Desulfovibrio desulfuricans ATCC 27774
deb		Dehalococcoides sp. BAV1
dec		Dehalobacter sp. CF
ded		Dehalobacter sp. DCA
deg		Dehalococcoides sp. GT
deh		Dehalococcoides sp. CBDB1
del		Delftia sp. Cs1-4
det		Dehalococcoides ethenogenes
dev		Dehalococcoides sp. VS
dfe		Dyadobacter fermentans
dge		Deinococcus geothermalis
dgg		Desulfovibrio gigas
dgi		Desulfotomaculum gibsoniae
dgo		Deinococcus gobiensis
dhd		Desulfitobacterium hafniense DCB-2
dhy		Desulfovibrio hydrothermalis
dia		Acidovorax ebreus
din		Desulfurispirillum indicum
dku		Desulfotomaculum kuznetsovii
dly		Dehalogenimonas lykanthroporepellens
dma		Desulfovibrio magneticus
dmc		Dehalococcoides mccartyi BTF08
dmd		Dehalococcoides mccartyi DCMB5
dmg		Dehalococcoides mccartyi GY50
dmi		Desulfosporosinus meridiei
dmr		Deinococcus maricopensis
dol		Candidatus Desulfococcus oleovorans
dor		Desulfosporosinus orientis
dpb		delta proteobacterium BABL1
dpd		Deinococcus peraridilitoris
dpi		Desulfovibrio piezophilus
dpr		Desulfobulbus propionicus
dps		Desulfotalea psychrophila
dpt		Deinococcus proteolyticus
dra		Deinococcus radiodurans
drm		Desulfotomaculum reducens
drt		Desulfohalobium retbaense
dru		Desulfotomaculum ruminis
dsa		Desulfovibrio salexigens
dsf		Desulfocapsa sulfexigens
dsh		Dinoroseobacter shibae
dsl		Dactylococcopsis salina
dsu		Dechlorosoma suillum
dsy		Desulfitobacterium hafniense Y51
dte		Desulfurobacterium thermolithotrophum
dth		Dictyoglomus thermophilum
dti		Desulfomonile tiedjei
dto		Desulfobacula toluolica
dtu		Dictyoglomus turgidum
dvg		Desulfovibrio vulgaris RCH1
dvl		Desulfovibrio vulgaris DP4
dvm		Desulfovibrio vulgaris Miyazaki F
dvu		Desulfovibrio vulgaris Hildenborough
eae		Enterobacter aerogenes KCTC 2190
ean		Exiguobacterium antarcticum
ear		Enterobacter aerogenes EA1509E
eas		Enterobacter asburiae
eat		Exiguobacterium sp. AT1b
eba		Aromatoleum aromaticum EbN1
ebf		Enterobacteriaceae bacterium FGI 57
ebt		Escherichia blattae DSM 4481
ecas		Enterococcus casseliflavus
eclo		Enterobacter cloacae subsp. cloacae NCTC 9394
ecoi		Escherichia coli PMV-1
ecoj		Escherichia coli JJ1886
ecol		Escherichia coli LY180
eel		Eubacterium eligens
efau		Enterococcus faecium Aus0085
efe		Escherichia fergusonii
eha		Ethanoligenens harbinense
ehr		Enterococcus hirae
eli		Erythrobacter litoralis
elm		Eubacterium limosum
emi		Elusimicrobium minutum
emr		Ehrlichia muris
emu		Enterococcus mundtii
ene		Enterococcus sp. 7L76
enl		Enterobacter cloacae subsp. dissolvens SDM
enr		Enterobacter sp. R4-368
ent		Enterobacter sp. 638
eol		Emticicia oligotrophica
era		Eubacterium rectale M104/1
ere		Eubacterium rectale ATCC 33656
ers		Erysipelothrix rhusiopathiae SY1027
ert		Eubacterium rectale DSM 17629
esc		Enterobacter cloacae SCF1
esi		Exiguobacterium sibiricum
esr		Eubacterium siraeum V10Sc8a
esu		Eubacterium siraeum 70/3
etc		Edwardsiella tarda C07-087
euc		Eubacterium cylindroides
evi		Echinicola vietnamensis
exm		Exiguobacterium sp. MH3
eyy		Eggerthella sp. YY7918
faa		Filifactor alocis
fae		Fibrella aestuarina
fal		Frankia alni
fau		Frateuria aurantia
fba		Flavobacteriaceae bacterium
fbc		Maribacter sp. HTCC2170
fbl		Ferrimonas balearica
fcf		Francisella cf. novicida Fx1
fcn		Francisella cf. novicida 3523
fin		Flavobacterium indicum
fjo		Flavobacterium johnsoniae
fli		Flexibacter litoralis
fna		Francisella noatunensis subsp. orientalis Toba 04
fnc		Fusobacterium nucleatum subsp. vincentii 3_1_36A2
fnl		Francisella noatunensis subsp. orientalis LADL--07-285A
fno		Fervidobacterium nodosum
fpa		Faecalibacterium prausnitzii SL3/3
fpe		Fervidobacterium pennivorans
fph		Francisella philomiragia
fpr		Faecalibacterium prausnitzii L2-6
fra		Frankia sp. CcI3
fre		Frankia sp. EAN1pec
fri		Frankia sp. EuI1c
frt		Francisella sp. TX077308
fsc		Fibrobacter succinogenes
fsi		Flexistipes sinusarabici
fsu		Fibrobacter succinogenes
fsy		Frankia symbiont
fte		Fluviicola taffensis
fus		Fusobacterium sp. 4_8
gag		Glaciecola sp. 4H-3-7+YE-5
gau		Gemmatimonas aurantiaca
gbm		Geobacter bemidjiensis
gca		Gallionella capsiferriformans
gct		Geobacillus sp. C56-T3
gdi		Gluconacetobacter diazotrophicus PAl 5
gdj		Gluconacetobacter diazotrophicus PAl 5
geb		Geobacter sp. M18
gei		Geitlerinema sp. PCC 7407
gem		Geobacter sp. M21
geo		Geobacter sp. FRC-32
gfo		Gramella forsetii
ggh		Geobacillus sp. GHH01
gjf		Geobacillus sp. JF8
gka		Geobacillus kaustophilus
glj		Gloeobacter sp. JS
glo		Geobacter lovleyi
glp		Gloeocapsa sp. PCC 7428
gma		Granulicella mallensis
gmc		Geobacillus sp. Y4.1MC1
gme		Geobacter metallireducens
gni		Glaciecola nitratireducens
gob		Geodermatophilus obscurus
goh		Gluconobacter oxydans H24
gor		Gordonia sp. KTR9
gox		Gluconobacter oxydans 621H
gpa		Gordonibacter pamelaeae
gpb		Gamma proteobacterium HdN1
gpo		Gordonia polyisoprenivorans
gps		Glaciecola psychrophila
gsk		Geobacter sulfurreducens KN400
gsu		Geobacter sulfurreducens PCA
gte		Geobacillus thermoleovorans
gth		Geobacillus thermoglucosidasius
gtn		Geobacillus thermodenitrificans
gur		Geobacter uraniireducens
gva		Gardnerella vaginalis 409-05
gvh		Gardnerella vaginalis HMP9231
gvi		Gloeobacter violaceus
gwc		Geobacillus sp. WCH70
gxy		Gluconacetobacter xylinus
gya		Geobacillus sp. Y412MC52
gyc		Geobacillus sp. Y412MC61
gym		Paenibacillus sp. Y412MC10
hao		Halothece sp. PCC 7418
har		Herminiimonas arsenicoxydans
has		Halanaerobium hydrogeniformans
hau		Herpetosiphon aurantiacus
hba		Hirschia baltica
hbi		Helicobacter bizzozeronii
hce		Helicobacter cetorum MIT 00-7128
hch		Hahella chejuensis
hci		Candidatus Hodgkinia cicadicola
hcm		Helicobacter cetorum MIT 99-5656
hdn		Hyphomicrobium denitrificans ATCC 51888
hdt		Hyphomicrobium denitrificans 1NES1
heb		Helicobacter pylori BM012A
hel		Halomonas elongata
hem		Helicobacter pylori UM298
hez		Helicobacter pylori BM012S
hha		Halorhodospira halophila
hhd		Halobacillus halophilus
hhl		Halobacteroides halobius
hho		Hydrogenobaculum sp. HO
hhs		Halyomorpha halys symbiont
hhy		Haliscomenobacter hydrossis
hik		Haemophilus influenzae KR494
hmc		Hyphomicrobium sp. MC1
hmo		Heliobacterium modesticaldum
hmr		Hippea maritima
hna		Halothiobacillus neapolitanus
hne		Hyphomonas neptunium
hni		Hyphomicrobium nitrativorans
hoh		Haliangium ochraceum
hor		Halothermothrix orenii
hpaz		Haemophilus parasuis ZJ0906
hpk		Halanaerobium praevalens
hpr		Haemophilus parainfluenzae
hpys		Helicobacter pylori SouthAfrica20
hse		Herbaspirillum seropedicae
hte		Hydrogenobacter thermophilus
hth		Hydrogenobacter thermophilus
hya		Hydrogenobaculum sp. Y04AAS1
hys		Hydrogenobaculum sp. SN
ial		Ignavibacterium album
ica		Intrasporangium calvum
ili		Idiomarina loihiensis GSL 199
ilo		Idiomarina loihiensis L2TR
ipa		Isosphaera pallida
ipo		Ilyobacter polytropus
iva		Isoptericola variabilis
jan		Jannaschia sp. CCS1
jde		Jonesia denitrificans
kbl		Candidatus Kinetoplastibacterium blastocrithidii
kbt		Candidatus Kinetoplastibacterium blastocrithidii TCC012E
kci		Candidatus Kinetoplastibacterium crithidii
kct		Candidatus Kinetoplastibacterium crithidii TCC036E
kde		Candidatus Kinetoplastibacterium desouzaii
kdi		Krokinobacter sp. 4H-3-7-5
kfl		Kribbella flavida
kga		Candidatus Kinetoplastibacterium galatii
kko		Kangiella koreensis
kol		Kosmotoga olearia
kon		Candidatus Kinetoplastibacterium oncopeltii
kox		Klebsiella oxytoca KCTC 1686
kpe		Klebsiella pneumoniae 342
kpi		Klebsiella pneumoniae CG43
kpj		Klebsiella pneumoniae JM45
kpo		Klebsiella pneumoniae KCTC 2242
kpr		Klebsiella pneumoniae subsp. rhinoscleromatis SB3432
kra		Kineococcus radiotolerans
krh		Kocuria rhizophila
kse		Kytococcus sedentarius
ksk		Kitasatospora setae
kva		Klebsiella variicola
kvl		Ketogulonigenium vulgarum
kvu		Ketogulonicigenium vulgare
laa		Candidatus Liberibacter asiaticus gxpsy
lac		Lactobacillus acidophilus NCFM
lad		Lactobacillus acidophilus La-14
lag		Listonella anguillarum M3
lai		Lactobacillus acidophilus 30SC
lam		Lactobacillus amylovorus GRL 1112
lan		Lacinutrix sp. 5H-3-7-4
lar		Candidatus Liberibacter americanus
las		Candidatus Liberibacter asiaticus psy62
lay		Lactobacillus amylovorus GRL1118
lba		Leptotrichia buccalis
lbh		Lactobacillus buchneri NRRL B-30929
lbk		Lactobacillus brevis KB290
lbn		Lactobacillus buchneri CD034
lbr		Lactobacillus brevis ATCC 367
lbu		Lactobacillus delbrueckii subsp. bulgaricus ATCC BAA-365
lby		Leadbetterella byssophila
lca		Lactobacillus casei ATCC 334
lcb		Lactobacillus casei BL23
lcc		Liberibacter crescens
lce		Lactobacillus casei LC2W
lch		Leptothrix cholodnii
lci		Leuconostoc citreum
lcl		Lactobacillus casei LOCK919
lcn		Leuconostoc carnosum
lcr		Lactobacillus crispatus
lcs		Lactobacillus casei BD-II
lcw		Lactobacillus casei W56
lcz		Lactobacillus casei Zhang
ldb		Lactobacillus delbrueckii subsp. bulgaricus ATCC 11842
lde		Lactobacillus delbrueckii subsp. bulgaricus ND02
ldl		Lactobacillus delbrueckii subsp. bulgaricus 2038
lec		Leuconostoc sp. C2
lep		Leptolyngbya sp. PCC 7376
lfc		Leptospirillum ferrooxidans
lfe		Lactobacillus fermentum IFO 3956
lff		Lactobacillus fermentum F-6
lfi		Leptospirillum ferriphilum
lfr		Lactobacillus fermentum CECT 5716
lga		Lactobacillus gasseri
lge		Leuconostoc gelidum
lgs		Leuconostoc gasicomitatum
lhe		Lactobacillus helveticus DPC 4571
lhl		Lactobacillus helveticus H10
lhr		Lactobacillus helveticus R0052
lhv		Lactobacillus helveticus CNRZ32
lir		Lawsonia intracellularis N343
ljh		Lactobacillus johnsonii DPC 6026
ljn		Lactobacillus johnsonii N6.2
ljo		Lactobacillus johnsonii NCC 533
lke		Lactobacillus kefiranofaciens
lki		Leuconostoc kimchii
lla		Lactococcus lactis subsp. lactis IL1403
llc		Lactococcus lactis subsp. cremoris SK11
lld		Lactococcus lactis subsp. lactis KLDS 4.0325
lli		Lactococcus lactis subsp. cremoris UC509.9
llk		Lactococcus lactis subsp. lactis KF147
llm		Lactococcus lactis subsp. cremoris MG1363
lln		Lactococcus lactis subsp. cremoris NZ9000
llr		Lactococcus lactis subsp. cremoris A76
lls		Lactococcus lactis subsp. lactis IO-1
llt		Lactococcus lactis subsp. lactis CV56
llw		Lactococcus lactis subsp. cremoris KW2
lmd		Leisingera methylohalidivorans
lme		Leuconostoc mesenteroides subsp. mesenteroides ATCC 8293
lmm		Leuconostoc mesenteroides subsp. mesenteroides J18
lmod		Listeria monocytogenes EGD
lmoj		Listeria monocytogenes J1-220
lmoz		Listeria monocytogenes J1816
lpi		Lactobacillus paracasei
lpj		Lactobacillus plantarum JDM1
lpl		Lactobacillus plantarum WCFS1
lpm		Legionella pneumophila subsp. pneumophila Thunder Bay
lpr		Lactobacillus plantarum subsp. plantarum P-8
lps		Lactobacillus plantarum subsp. plantarum ST-III
lpt		Lactobacillus plantarum ZJ316
lpz		Lactobacillus plantarum 16
lra		Lactobacillus rhamnosus ATCC 8530
lrc		Lactobacillus rhamnosus LOCK908
lre		Lactobacillus reuteri DSM 20016
lrf		Lactobacillus reuteri JCM 1112
lrg		Lactobacillus rhamnosus GG
lrh		Lactobacillus rhamnosus GG
lrl		Lactobacillus rhamnosus Lc 705
lrm		Lactobacillus ruminis
lro		Lactobacillus rhamnosus LOCK900
lrr		Lactobacillus reuteri TD1
lrt		Lactobacillus reuteri I5007
lru		Lactobacillus reuteri SD2112
lsa		Lactobacillus sakei
lsi		Lactobacillus salivarius CECT 5713
lsl		Lactobacillus salivarius UCC118
lsn		Lactobacillus sanfranciscensis
lso		Candidatus Liberibacter solanacearum
lsp		Lysinibacillus sphaericus
lxy		Leifsonia xyli subsp. cynodontis DSM 46306
mabb		Mycobacterium abscessus subsp. bolletii 50594
mad		Marinobacter adhaerens
mag		Magnetospirillum magneticum
mah		Methylomicrobium alcaliphilum
mai		Micavibrio aeruginosavorus ARL-13
mam		Mesorhizobium australicum
man		Micavibrio aeruginosavorus EPB
mao		Mycobacterium avium subsp. paratuberculosis MAP4
maq		Marinobacter aquaeolei
mar		Microcystis aeruginosa
mas		Mahella australiensis
mau		Micromonospora aurantiaca
mbk		Mycobacterium bovis BCG Korea 1168P
mbm		Mycobacterium bovis BCG Mexico
mbs		Marinobacter sp. BSs20148
mbt		Mycobacterium bovis BCG Tokyo 172
mca		Methylococcus capsulatus
mcb		Mycobacterium chubuense
mce		Mycobacterium canettii CIPT 140010059
mch		Methylobacterium extorquens CM4
mci		Mesorhizobium ciceri
mcq		Mycobacterium canettii CIPT 140060008
mcu		Mobiluncus curtisii
mcv		Mycobacterium canettii CIPT 140070008
mcx		Mycobacterium canettii CIPT 140070010
mcy		Mycoplasma cynos
mcz		Mycobacterium canettii CIPT 140070017
mdi		Methylobacterium extorquens DM4
mea		Methylobacterium extorquens AM1
mec		Methylophaga sp. JAM7
med		Megasphaera elsdenii
meh		Methylotenera versatilis
mei		Methylovorus glucosetrophus SIP3-4
mej		Methylophaga sp. JAM1
men		Candidatus Moranella endobia PCIT
meo		Candidatus Moranella endobia PCVAL
mep		Methylovorus sp. MP688
mes		Chelativorans sp. BNC1
met		Methylobacterium sp. 4-46
mex		Methylobacterium extorquens PA1
mfa		Methylobacillus flagellatus
mfp		Mycoplasma fermentans PG18
mfu		Myxococcus fulvus
mfw		Mesoplasma florum W37
mgi		Mycobacterium gilvum PYR-GCK
mgm		Magnetococcus marinus MC-1
mgy		Magnetospirillum gryphiswaldense
mgz		Mycoplasma gallisepticum S6
mhae		Mannheimia haemolytica D153
mhal		Mannheimia haemolytica USMARC_2286
mham		Mannheimia haemolytica D171
mhao		Mannheimia haemolytica D174
mhb		Candidatus Mycoplasma haemominutum
mhc		Marinobacter hydrocarbonoclasticus
mhd		Marinithermus hydrothermalis
mhg		Megamonas hypermegale
mhm		Mycoplasma hyorhinis MCLD
mhq		Mannheimia haemolytica USDA-ARS-USMARC-183
mhs		Mycoplasma hyorhinis SK76
mht		Mannheimia haemolytica USDA-ARS-SAM-185
mhv		Mycoplasma hyorhinis DBS 1050
mhx		Mannheimia haemolytica M42548
mhyo		Mycoplasma hyopneumoniae 7422
mia		Mycobacterium intracellulare ATCC 13950
mic		Microcoleus sp. PCC 7113
mid		Mycobacterium indicus pranii
mil		Micromonospora sp. L5
min		Methylacidiphilum infernorum
mir		Mycobacterium intracellulare MOTT-64
mit		Mycobacterium intracellulare MOTT-02
mjl		Mycobacterium sp. JLS
mkm		Mycobacterium sp. KMS
mkn		Mycobacterium kansasii
mlh		Mycoplasma leachii 99/014/6
mlo		Mesorhizobium loti
mlu		Micrococcus luteus
mmar		Modestobacter marinus
mmb		Methylotenera mobilis
mmc		Mycobacterium sp. MCS
mme		Marinomonas mediterranea
mmm		Mycobacterium sp. MOTT36Y
mmn		Candidatus Midichloria mitochondrii
mmr		Maricaulis maris
mms		Minibacterium massiliensis
mmt		Methylomonas methanica
mmw		Marinomonas sp. MWYL1
mne		Mycobacterium neoaurum
mno		Methylobacterium nodulans
mop		Mesorhizobium opportunistum
mov		Mycoplasma ovis
mox		Candidatus Methylomirabilis oxyfera
mpc		Marinomonas posidonica
mpg		Mesotoga prima
mph		Microlunatus phosphovorus
mpo		Methylobacterium populi
mps		Melissococcus plutonius ATCC 35311
mpt		Methylibium petroleiphilum
mput		Mycoplasma putrefaciens Mput9231
mpv		Mycoplasma parvum
mpz		Marinitoga piezophila
mrb		Meiothermus ruber DSM 1279
mrd		Methylobacterium radiotolerans
mre		Meiothermus ruber DSM 1279
mrh		Mycobacterium rhodesiae
mro		Melioribacter roseus
mrs		Muricauda ruestringensis
msa		Mycobacterium smegmatis JS623
msc		Methylocystis sp. SC2
msd		Myxococcus stipitatus
msg		Mycobacterium smegmatis MC2 155
msl		Methylocella silvestris
msm		Mycobacterium smegmatis MC2 155
msp		Mycobacterium gilvum Spyr1
msu		Mannheimia succiniciproducens
msv		Meiothermus silvanus
mta		Moorella thermoacetica
mts		Microbacterium testaceum
mtt		Marivirga tractuosa
mtul		Mycobacterium tuberculosis Haarlem
mtx		Mycobacterium tuberculosis EAI5
mva		Mycobacterium vanbaalenii
mxa		Myxococcus xanthus
myo		Mycobacterium yongonense
nal		Nocardiopsis alba
nam		Nautilia profundicola
nar		Novosphingobium aromaticivorans
naz		Anabaena azollae 0708
nca		Nocardioides sp. JS614
nda		Nocardiopsis dassonvillei
nde		Candidatus Nitrospira defluvii
ndl		Candidatus Nasuia deltocephalinicola
ndo		Nonlabens dokdonensis
net		Nitrosomonas eutropha
neu		Nitrosomonas europaea
nha		Nitrobacter hamburgensis
nhl		Nitrosococcus halophilus
nii		Nitrosomonas sp. Is79A3
nit		Nitrosomonas sp. AL212
nko		Niastella koreensis
nml		Nakamurella multipartita
nmu		Nitrosospira multiformis
noc		Nitrosococcus oceani
nop		Nostoc sp. PCC 7524
nos		Nostoc sp. PCC 7107
npp		Novosphingobium sp. PP1Y
npu		Nostoc punctiforme
nsa		Nitratifractor salsuginis
nth		Natranaerobius thermophilus
nwa		Nitrosococcus watsonii
nwi		Nitrobacter winogradskyi
nzs		Phytoplasma
oac		Oscillatoria acuminata
oar		Octadecabacter arcticus
oat		Octadecabacter antarcticus
oca		Oligotropha carboxidovorans OM5
oce		Oceanimonas sp. GK1
ocg		Oligotropha carboxidovorans OM5
oco		Oligotropha carboxidovorans OM4
oho		Owenweeksia hongkongensis
oih		Oceanobacillus iheyensis
oni		Oscillatoria nigro-viridis
ooe		Oenococcus oeni
opr		Oceanithermus profundus
orh		Ornithobacterium rhinotracheale
osp		Odoribacter splanchnicus
ote		Opitutus terrae
ova		Oscillibacter valericigenes
paa		Prosthecochloris aestuarii
pacc		Propionibacterium acnes C1
pach		Propionibacterium acnes HL096PA1
pael		Pseudomonas aeruginosa LES431
paem		Pseudomonas aeruginosa MTB-1
paep		Pseudomonas aeruginosa PA1
paer		Pseudomonas aeruginosa PA1R
paes		Pseudomonas aeruginosa SCV20265
pah		Porphyromonas asaccharolytica
paj		Pantoea ananatis AJ13355
pak		Propionibacterium acnes SK137
pami		Paracoccus aminophilus
pao		Pantoea sp. At-9b
par		Psychrobacter arcticus
pat		Pseudoalteromonas atlantica
pav		Propionibacterium acnes TypeIA2 P.acn17
pax		Propionibacterium acnes TypeIA2 P.acn31
paz		Propionibacterium acnes TypeIA2 P.acn33
pba		Pseudomonas brassicacearum
pbo		Propionibacterium acidipropionici
pbr		Parvularcula bermudensis
pbs		Planctomyces brasiliensis
pca		Pelobacter carbinolicus
pce		Pediococcus claussenii
pcn		Propionibacterium acnes 6609
pcr		Psychrobacter cryohalolentis
pcu		Candidatus Protochlamydia amoebophila
pde		Paracoccus denitrificans
pdn		Prevotella denticola
pdr		Pseudomonas denitrificans
pdt		Prevotella dentalis
pdx		Pseudonocardia dioxanivorans
pel		Candidatus Pelagibacter sp. IMCC9063
pfc		Pseudomonas fluorescens A506
pfe		Pseudomonas fluorescens F113
pfo		Pseudomonas fluorescens Pf0-1
pfr		Propionibacterium freudenreichii
pfs		Pseudomonas fluorescens SBW25
pfv		Pseudomonas fulva
pga		Phaeobacter gallaeciensis DSM 17395
pgd		Phaeobacter gallaeciensis DSM 26640
pgl		Phaeobacter gallaeciensis 2.10
pgv		Polymorphum gilvum
pha		Pseudoalteromonas haloplanktis
phe		Pedobacter heparinus
phl		Pelagibacterium halotolerans
phm		Phycisphaera mikurensis
pin		Psychromonas ingrahamii
pit		Prevotella intermedia
pjd		Paenibacillus sp. JDR-2
pla		Parvibaculum lavamentivorans
pld		Candidatus Portiera aleyrodidarum TV
ple		Candidatus Portiera aleyrodidarum BT-B
plm		Planctomyces limnophilus
plo		Candidatus Portiera aleyrodidarum BT-QVLC
plp		Pleurocapsa sp. PCC 7327
plr		Candidatus Portiera aleyrodidarum BT-QVLC
plt		Pelodictyon luteolum
plv		Paenibacillus larvae
ply		Candidatus Portiera aleyrodidarum BT-B-HRs
pma		Prochlorococcus marinus SS120
pmb		Prochlorococcus marinus AS9601
pmc		Prochlorococcus marinus MIT 9515
pme		Prochlorococcus marinus NATL1A
pmf		Prochlorococcus marinus MIT 9303
pmg		Prochlorococcus marinus MIT 9301
pmh		Prochlorococcus marinus MIT 9215
pmi		Prochlorococcus marinus MIT9312
pmib		Proteus mirabilis BB2000
pmj		Prochlorococcus marinus MIT 9211
pmk		Pseudomonas mendocina NK-01
pmm		Prochlorococcus marinus MED4
pmn		Prochlorococcus marinus NATL2A
pmo		Petrotoga mobilis
pmon		Pseudomonas monteilii SB3078
pmot		Pseudomonas monteilii SB3101
pmq		Paenibacillus mucilaginosus 3016
pms		Paenibacillus mucilaginosus KNP414
pmt		Prochlorococcus marinus MIT 9313
pmw		Paenibacillus mucilaginosus K02
pmx		Persephonella marina
pmy		Pseudomonas mendocina ymp
pmz		Prevotella melaninogenica
pna		Polaromonas naphthalenivorans
pne		Polynucleobacter necessarius
pnu		Polynucleobacter sp. QLW-P1DMWA-1
pol		Polaromonas sp. JS666
pom		Polaribacter sp. MED152
ppb		Pseudomonas putida BIRD-1
ppc		Propionibacterium propionicum
ppd		Pelobacter propionicus
ppe		Pediococcus pentosaceus ATCC 25745
ppen		Pediococcus pentosaceus SL4
ppf		Pseudomonas putida F1
ppg		Pseudomonas putida GB-1
pph		Pelodictyon phaeoclathratiforme
ppi		Pseudomonas putida ND6
ppk		Pandoraea pnomenusa
ppm		Paenibacillus polymyxa SC2
ppn		Paludibacter propionicigenes
ppo		Paenibacillus polymyxa M1
ppol		Paenibacillus polymyxa CR1
ppr		Photobacterium profundum
pprc		Pseudomonas protegens CHA0
ppt		Pseudomonas putida S16
ppu		Pseudomonas putida KT2440
ppuh		Pseudomonas putida HB3267
ppun		Pseudomonas putida NBRC 14164
pput		Pseudomonas putida H8234
ppuu		Pseudomonas sp. UW4
ppw		Pseudomonas putida W619
ppx		Pseudomonas putida DOT-T1E
ppy		Paenibacillus polymyxa E681
ppz		Pseudomonas poae
pra		Propionibacterium avidum
prb		Pandoraea sp. RB-44
pre		Pseudomonas resinovorans
pro		Prevotella sp. oral taxon 299
prp		Pseudomonas aeruginosa RP73
pru		Prevotella ruminicola
prw		Psychrobacter sp. PRwf-1
psa		Pseudomonas stutzeri A1501
psc		Pseudomonas stutzeri CCUG 29243
psd		Pseudoxanthomonas spadix
pse		Pseudogulbenkiania sp. NH8B
pseu		Pseudanabaena sp. PCC 7367
psf		Pseudovibrio sp. FO-BEG1
psh		Pseudomonas stutzeri RCH2
psj		Pseudomonas stutzeri DSM 10701
psk		Pseudomonas sp. TKP
psl		Pirellula staleyi
psm		Pseudoalteromonas sp. SM9913
psn		Pedobacter saltans
psol		Candidatus Phytoplasma solani
psr		Pseudomonas stutzeri DSM 4166
psu		Pseudoxanthomonas suwonensis
psv		Pseudomonas sp. VLB120
psy		Psychromonas sp. CNPT3
psz		Pseudomonas stutzeri ATCC 17588
pta		Paenibacillus terrae
pth		Pelotomaculum thermopropionicum
ptq		Psychroflexus torquis
pub		Candidatus Pelagibacter ubique
pul		Pasteurella multocida subsp. multocida 3480
put		Pusillimonas sp. T7-7
puv		Parachlamydia acanthamoebae
pva		Pantoea vagans
pvi		Chlorobium phaeovibrioides
pzu		Phenylobacterium zucineum
raa		Rahnella aquatilis HX2
rae		Riemerella anatipestifer RA-CH-2
rag		Riemerella anatipestifer RA-CH-1
rah		Rahnella sp. Y9602
rai		Riemerella anatipestifer ATCC 11845 = DSM 15868
ral		Ruminococcus albus
ram		Candidatus Rickettsia amblyommii
ran		Riemerella anatipestifer ATCC 11845 = DSM 15868
raq		Rahnella aquatilis CIP 78.65 = ATCC 33071
rau		Rickettsia australis
rba		Rhodopirellula baltica
rbi		Robiginitalea biformata
rbo		Rickettsia bellii OSU 85-389
rbr		Ruminococcus bromii
rca		Roseiflexus castenholzii DSM13941
rcc		Rickettsia canadensis CA410
rce		Rhodospirillum centenum
rch		Ruminococcus champanellensis
rcm		Rickettsia canadensis McKiel
rcp		Rhodobacter capsulatus
rde		Roseobacter denitrificans
rdn		Rothia dentocariosa
rec		Rhizobium etli CIAT 652
reh		Ralstonia eutropha H16
rel		Rhizobium etli bv. mimosae
rer		Rhodococcus erythropolis PR4
ret		Rhizobium etli CFN 42
reu		Ralstonia eutropha JMP134
rey		Rhodococcus erythropolis CCM2595
rfr		Rhodoferax ferrireducens
rge		Rubrivivax gelatinosus
rha		Rhodococcus jostii RHA1
rhd		Rhodanobacter sp. 2APBS1
rhi		Sinorhizobium fredii NGR234
rho		Roseburia hominis
rim		Roseburia intestinalis M50/1
rip		Candidatus Riesia pediculicola
rir		Rhizobium sp. IRBG74
riv		Rivularia sp. PCC 7116
rix		Roseburia intestinalis XB6B4
rle		Rhizobium leguminosarum bv. viciae 3841
rlg		Rhizobium leguminosarum bv. trifolii WSM1325
rli		Roseobacter litoralis Och 149
rlt		Rhizobium leguminosarum bv. trifolii WSM2304
rma		Candidatus Ruthia magnifica
rme		Cupriavidus metallidurans
rmg		Rhodothermus marinus SG0.5JP17-172
rmi		Rickettsia massiliae AZT80
rmo		Rickettsia montanensis
rmr		Rhodothermus marinus DSM 4252
rmu		Rothia mucilaginosa
rob		Ruminococcus obeum A2-162
rop		Rhodococcus opacus
ror		Raoultella ornithinolytica
rpa		Rhodopseudomonas palustris CGA009
rpb		Rhodopseudomonas palustris HaA2
rpc		Rhodopseudomonas palustris BisB18
rpd		Rhodopseudomonas palustris BisB5
rpe		Rhodopseudomonas palustris BisA53
rpf		Ralstonia pickettii 12D
rpg		Rickettsia prowazekii GvV257
rph		Rickettsia philipii
rpi		Ralstonia pickettii 12J
rpk		Rickettsia peacockii
rpl		Rickettsia prowazekii Breinl
rpm		Rhodospirillum photometricum
rpn		Rickettsia prowazekii NMRC Madrid E
rpo		Rickettsia prowazekii BuV67-CWPP
rpp		Rickettsia parkeri
rps		Rickettsia prowazekii Katsinyian
rpt		Rhodopseudomonas palustris TIE-1
rpv		Rickettsia prowazekii RpGvF24
rpw		Rickettsia prowazekii Chernikova
rpx		Rhodopseudomonas palustris DX-1
rpy		Rhodococcus pyridinivorans
rpz		Rickettsia prowazekii Dachau
rre		Rickettsia rhipicephali
rrf		Rhodospirillum rubrum F11
rrs		Roseiflexus sp. RS-1
rru		Rhodospirillum rubrum ATCC 11170
rsd		Uncultured Termite group 1 bacterium phylotype Rs-D17
rse		Ralstonia solanacearum FQY_4
rsh		Rhodobacter sphaeroides ATCC 17029
rsi		Runella slithyformis
rsk		Rhodobacter sphaeroides KD131
rsp		Rhodobacter sphaeroides 2.4.1
rsq		Rhodobacter sphaeroides ATCC 17025
rsw		Rickettsia slovaca D-CWPP
rta		Ramlibacter tataouinensis
rtb		Rickettsia typhi B9991CWPP
rto		Ruminococcus torques L2-14
rtr		Rhizobium tropici
rtt		Rickettsia typhi TH1527
rum		Ruminococcus sp. SR1/5
rva		Rhodomicrobium vannielii
rxy		Rubrobacter xylanophilus
saal		Candidatus Saccharimonas aalborgensis
saci		Singulisphaera acidiphila
saf		Sulfurihydrogenibium azorense
saga		Simiduia agarivorans
sagi		Streptococcus agalactiae ILRI005
sagm		Streptococcus agalactiae 09mas018883
sagr		Streptococcus agalactiae ILRI112
sal		Sphingopyxis alaskensis
salb		Streptomyces albus
sanc		Streptococcus anginosus C238
sang		Streptococcus anginosus C1051
sap		Sulfobacillus acidophilus DSM 10332
sapi		Spiroplasma apis
saq		Salinispora arenicola
sat		Syntrophus aciditrophicus
saua		Staphylococcus aureus subsp. aureus 55/2053
sauc		Staphylococcus aureus CA-347
saue		Staphylococcus aureus subsp. aureus 6850
saun		Staphylococcus aureus subsp. aureus CN1
saus		Staphylococcus aureus subsp. aureus SA40
sauu		Staphylococcus aureus subsp. aureus SA957
sauz		Staphylococcus aureus subsp. aureus Z172
say		Sulfobacillus acidophilus TPY
saz		Shewanella amazonensis
sba		Sulfurospirillum barnesii
sbb		Shewanella baltica BA175
sbe		Candidatus Saccharibacteria bacterium
sbg		Salmonella bongori NCTC 12419
sbh		Streptomyces bingchenggensis
sbl		Shewanella baltica OS155
sbm		Shewanella baltica OS185
sbn		Shewanella baltica OS195
sbp		Shewanella baltica OS223
sbr		Synergistetes bacterium
sbs		Shewanella baltica OS117
sbt		Shewanella baltica OS678
sbu		Spirochaeta sp. Buddy
sbz		Salmonella bongori N268-08
scc		Spirochaeta coccoides
scd		Spirochaeta caldaria DSM 7334
scf		Streptococcus parasanguinis FW213
scg		Streptococcus constellatus subsp. pharyngis C1050
sch		Sphingobium chlorophenolicum
sci		Streptomyces collinus
scl		Sorangium cellulosum So ce 56
scn		Solitalea canadensis
sco		Streptomyces coelicolor
scon		Streptococcus constellatus subsp. pharyngis C232
scos		Streptococcus constellatus subsp. pharyngis C818
scp		Streptococcus parasanguinis ATCC 15912
scr		Spiroplasma chrysopicola
scs		Stanieria cyanosphaera
sct		Streptomyces cattleya NRRL 8057
scu		Sorangium cellulosum So0157-2
scy		Streptomyces cattleya NRRL 8057 = DSM 46488
sda		Streptococcus dysgalactiae subsp. equisimilis RE378
sdc		Streptococcus dysgalactiae subsp. equisimilis AC-2713
sde		Saccharophagus degradans
sdi		Spiroplasma diminutum
sdl		Sulfurospirillum deleyianum
sdn		Shewanella denitrificans
sdq		Streptococcus dysgalactiae subsp. equisimilis 167
sdr		Sulfuricella denitrificans
sdv		Streptomyces davawensis
sdz		Shigella dysenteriae 1617
sect		Secondary endosymbiont of Ctenarytaina eucalypti
sehc		Secondary endosymbiont of Heteropsylla cubana
sen		Saccharopolyspora erythraea
send		Salmonella enterica subsp. enterica serovar Typhimurium DT104
sene		Salmonella enterica subsp. enterica serovar Thompson
senr		Salmonella enterica subsp. enterica serovar Typhimurium DT2
sens		Salmonella enterica subsp. enterica serovar Agona 24249
sesp		Saccharothrix espanaensis
sfa		Streptomyces flavogriseus
sfc		Spirochaeta africana
sfd		Sinorhizobium fredii USDA 257
sfh		Sinorhizobium fredii HH103
sfi		Streptomyces fulvissimus
sfr		Shewanella frigidimarina
sfu		Syntrophobacter fumaroxidans
sgl		Sodalis glossinidius
sgn		Saprospira grandis
sgp		Sphaerochaeta pleomorpha Grapes
sgr		Streptomyces griseus
sgy		Syntrophobotulus glycolicus
she		Shewanella sp. MR-4
shg		Sphingobacterium sp. 21
shi		Slackia heliotrinireducens
shl		Shewanella halifaxensis
shm		Shewanella sp. MR-7
shn		Shewanella sp. ANA-3
sho		Streptomyces hygroscopicus subsp. jinggangensis TL01
shp		Shewanella putrefaciens 200
shw		Shewanella sp. W3-18-1
shy		Streptomyces hygroscopicus subsp. jinggangensis 5008
sib		Streptococcus intermedius B196
sie		Streptococcus intermedius JTH08
sif		Streptococcus infantarius
sig		Streptococcus sp. I-G2
sik		Streptococcus iniae
sil		Ruegeria pomeroyi
sip		Streptococcus sp. I-P16
sit		Ruegeria sp. TM1040
siu		Streptococcus intermedius C270
siv		Solibacillus silvestris
sjp		Sphingobium japonicum
ske		Sanguibacter keddieii
sku		Sulfuricurvum kujiense
sli		Spirosoma linguale
slo		Shewanella loihica
slp		Syntrophothermus lipocalidus
slq		Serratia liquefaciens
slt		Sideroxydans lithotrophicus
slu		Streptococcus lutetiensis
sma		Streptomyces avermitilis
smaf		Serratia marcescens FGI94
smb		Streptococcus mitis B6
smd		Sinorhizobium medicae
sme		Sinorhizobium meliloti 1021
smeg		Sinorhizobium meliloti GR4
smel		Sinorhizobium meliloti 2011
smg		Candidatus Sulcia muelleri GWSS
smh		Candidatus Sulcia muelleri DMIN
smi		Sinorhizobium meliloti Rm41
smk		Sinorhizobium meliloti AK83
smn		Streptococcus macedonicus
smq		Sinorhizobium meliloti BL225C
sms		Candidatus Sulcia muelleri SMDSEM
smt		Stenotrophomonas maltophilia R551-3
smv		Candidatus Sulcia muelleri Sulcia-ALF
smw		Serratia marcescens WW4
smx		Sinorhizobium meliloti SM11
sna		Stackebrandtia nassauensis
sng		Simkania negevensis
sno		Starkeya novella
soi		Streptococcus oligofermentans
son		Shewanella oneidensis
sor		Streptococcus oralis
spas		Staphylococcus pasteuri
spc		Shewanella putrefaciens CN-32
spe		Serratia proteamaculans
sphm		Sphingomonas sp. MM-1
spiu		Spiribacter sp. UAH-SP71
spl		Shewanella pealeana
spnn		Streptococcus pneumoniae A026
spyh		Streptococcus pyogenes HSC5
sra		Serratia sp. AS13
srb		Candidate division SR1 bacterium RAAC1_SR1_1
src		Streptomyces rapamycinicus
sri		Selenomonas ruminantium
srl		Serratia plymuthica 4Rx13
srm		Salinibacter ruber M8
sro		Streptosporangium roseum
srp		Streptococcus suis ST1
srr		Serratia plymuthica AS9
srs		Serratia sp. AS12
srt		Segniliparus rotundus
sru		Salinibacter ruber DSM 13855
ssal		Spiribacter salinus
ssdc		Candidatus Profftella armatura
sse		Shewanella sediminis
ssf		Streptococcus suis A7
ssg		Selenomonas sputigena
ssm		Spirochaeta smaragdinae
ssr		Streptococcus salivarius CCHSS3
ssui		Streptococcus suis T15
ssus		Streptococcus suis SC070731
ssut		Streptococcus suis TL13
ssx		Streptomyces sp. SirexAA-E
ssy		Sphingobium sp. SYK-6
ssyr		Spiroplasma syrphidicola
ssz		Serratia symbiotica
sta		Spirochaeta thermophila DSM 6192
stai		Spiroplasma taiwanense
stc		Streptococcus thermophilus CNRZ1066
std		Streptococcus pseudopneumoniae
ste		Streptococcus thermophilus LMD-9
stf		Streptococcus salivarius 57.I
sth		Symbiobacterium thermophilum
sti		Sphaerobacter thermophilus
stj		Streptococcus salivarius JIM8777
stl		Streptococcus thermophilus LMG18311
stn		Streptococcus thermophilus ND03
stp		Salinispora tropica
stq		Spirochaeta thermophila DSM 6578
str		Sebaldella termitidis
strp		Streptomyces sp. PAMC26508
stu		Streptococcus thermophilus JIM 8232
stw		Streptococcus thermophilus MN-ZLW-002
sua		Sulfurimonas autotrophica
sul		Sulfurihydrogenibium sp. YO3AOP1
sulr		Uncultured Sulfuricurvum sp. RIFRC-1
sum		Candidatus Sulcia muelleri CARI
sur		Stigmatella aurantiaca
sus		Candidatus Solibacter usitatus
sve		Streptomyces venezuelae
svl		Streptomyces violaceusniger
svo		Shewanella violacea
swa		Staphylococcus warneri
swd		Shewanella woodyi ATCC 51908
swi		Sphingomonas wittichii
swo		Syntrophomonas wolfei
swp		Shewanella piezotolerans WP3
syc		Synechococcus elongatus PCC6301
syd		Synechococcus sp. CC9605
sye		Synechococcus sp. CC9902
syf		Synechococcus elongatus PCC7942
syg		Synechococcus sp. CC9311
syn		Synechocystis sp. PCC 6803
syne		Synechococcus sp. PCC 6312
synp		Synechococcus sp. PCC 7502
syp		Synechococcus sp. PCC7002
syq		Synechocystis sp. PCC 6803 PCC-P
syr		Synechococcus sp. RCC307
sys		Synechocystis sp. PCC 6803 PCC-N
syt		Synechocystis sp. PCC 6803 GT-I
syw		Synechococcus sp. WH8102
syx		Synechococcus sp. WH7803
syy		Synechocystis sp. PCC 6803 GT-S
syz		Synechocystis sp. PCC 6803
tae		Tepidanaerobacter acetatoxydans Re1
taf		Thermosipho africanus
tai		Thermanaerovibrio acidaminovorans
tal		Thermocrinis albus
tam		Thermovibrio ammonificans
tas		Taylorella asinigenitalis MCE3
tau		Tolumonas auensis
tbd		Thiobacillus denitrificans
tbi		Thermobispora bispora
tbo		Thermoanaerobacter brockii
tco		Thermobacillus composti
tcu		Thermomonospora curvata
tcx		Thiomicrospira crunogena
tcy		Thioalkalimicrobium cyclicum
tdn		Sulfurimonas denitrificans
tel		Thermosynechococcus elongatus
tep		Tepidanaerobacter sp. Re1
ter		Trichodesmium erythraeum
tex		Thermoanaerobacter sp. X514
tfo		Tannerella forsythia
tfu		Thermobifida fusca
tgr		Thioalkalivibrio sulfidophilus
thal		Endolissoclinum patella
thc		Thermus sp. CCB_US3_UF1
thi		Thiomonas sp. 3As
thl		Tetragenococcus halophilus
thx		Thermoanaerobacter sp. X513
tid		Thermodesulfatator indicus
tin		Thiomonas intermedia
tit		Thermoanaerobacter italicus
tjr		Thermincola potens JR
tkm		Thioalkalivibrio sp. K90mix
tle		Thermotoga lettingae
tli		Thermovirga lienii
tma		Thermotoga maritima
tmb		Thioflavicoccus mobilis
tme		Thermosipho melanesiensis
tmm		Thermotoga maritima
tmo		Tistrella mobilis
tmr		Thermaerobacter marianensis
tmt		Thermoanaerobacter mathranii
tmz		Thauera sp. MZ1T
tna		Thermotoga neapolitana
tni		Thioalkalivibrio nitratireducens
tnp		Thermotoga naphthophila
tnr		Thermodesulfobium narugense
toc		Thermosediminibacter oceani
tol		Thalassolituus oleivorans
top		Thermodesulfobacterium sp. OPB45
tos		Thermus oshimai
tpd		Thermoanaerobacter pseudethanolicus
tped		Treponema pedis
tpj		Candidatus Tremblaya phenacola
tpn		Candidatus Tremblaya princeps PCIT
tpq		Candidatus Tremblaya princeps PCVAL
tpt		Thermotoga petrophila
tpw		Treponema pallidum subsp. pallidum Nichols
tpx		Turneriella parva
tpz		Thermacetogenium phaeum
tra		Truepera radiovictrix
tro		Thermomicrobium roseum
trq		Thermotoga sp. RQ2
trs		Terriglobus roseus
tsa		Terriglobus saanensis
tsc		Thermus scotoductus
tsh		Thermoanaerobacterium saccharolyticum
tta		Thermotoga thermarum
tte		Thermoanaerobacter tengcongensis
tth		Thermus thermophilus HB27
ttj		Thermus thermophilus HB8
ttl		Thermus thermophilus JL-18
ttm		Thermoanaerobacterium thermosaccharolyticum DSM 571
tto		Thermoanaerobacterium thermosaccharolyticum M0795
ttr		Thermobaculum terrenum
tts		Thermus thermophilus SG0.5JP17-16
ttu		Teredinibacter turnerae
tvi		Thiocystis violascens
twi		Thermoanaerobacter wiegelii
txy		Thermoanaerobacterium xylanolyticum
tye		Thermodesulfovibrio yellowstonii
udi		Candidatus Uzinura diaspidicola
vag		Vibrio alginolyticus
vap		Variovorax paradoxus S110
vei		Verminephrobacter eiseniae
vej		Vibrio sp. EJY3
vex		Vibrio sp. Ex25
vfm		Vibrio fischeri MJ11
vha		Vibrio harveyi
vma		Verrucosispora maris
vok		Candidatus Vesicomyosocius okutanii
vpd		Variovorax paradoxus B4
vpe		Variovorax paradoxus EPS
vpr		Veillonella parvula
wbr		Wigglesworthia glossinidia brevipalpis
wed		Wolbachia endosymbiont of Drosophila simulans wNo
wen		Wolbachia endosymbiont of Drosophila simulans wHa
wgl		Wigglesworthia glossinidia morsitans
wko		Weissella koreensis
wvi		Weeksella virosa
wwe		Candidate division WWE3 bacterium RAAC2_WWE3_1
xao		Xanthomonas axonopodis Xac29-1
xau		Xanthobacter autotrophicus
xce		Xylanimonas cellulosilytica
yph		Yersinia pestis biovar Medievalis Harbin 35
zga		Zobellia galactanivorans
zin		Candidatus Zinderia insecticola CARI
zmb		Zymomonas mobilis subsp. mobilis ATCC 29191
zmi		Zymomonas mobilis subsp. mobilis CP4 = NRRL B-14023
zmm		Zymomonas mobilis subsp. mobilis ATCC 10988
zmn		Zymomonas mobilis subsp. mobilis NCIMB 11163
zmo		Zymomonas mobilis subsp. mobilis ZM4
zmp		Zymomonas mobilis subsp. pomaceae ATCC 29192
zpr		Zunongwangia profunda
