# Supplementary material for: Encyclopedia of bacterial gene circuits whose presence or absence correlate with pathogenicity – a large-scale system analysis of decoded bacterial genomes
Source: BMC Genomics. 2015 Oct 13;16:773. doi: 10.1186/s12864-015-1957-7 (PMC4603813; doi:10.1186/s12864-015-1957-7)
Supplement: Additional file 4: — List of 7194 orthologs ordered according to pathogen association score PA. The orthologs shaded in pink represent ones present in VFDB. (XLSX 570 kb) [file 12864_2015_1957_MOESM4_ESM.xlsx]

## Sheet: Sheet1
Gene Symbol(s)	KEGG Definition	KEGG ID	Ap	Anp	PA	VFDB
eap, map	protein Map	ko:K14204	0.0305585	0.0001	305.585	TRUE
hld	delta-hemolysin	ko:K11039	0.0295047	0.0001	295.047	TRUE
flr, flipr	FPRL1 inhibitory protein	ko:K14203	0.0295047	0.0001	295.047	FALSE
fnbB	fibronectin-binding protein B	ko:K13733	0.0263435	0.0001	263.435	TRUE
E1.8.1.14, cdr	CoA-disulfide reductase [EC:.8.1.14]	ko:K08255	0.0252898	0.0001	252.898	FALSE
K11442	putative uridylyltransferase [EC:2.7.7.-]	ko:K11442	0.024236	0.0001	242.36	FALSE
sak	staphylokinase	ko:K14198	0.0231823	0.0001	231.823	TRUE
sasG	surface protein G	ko:K14195	0.0221286	0.0001	221.286	FALSE
C5AP, scpA, scpB	C5a peptidase [EC:.4.21.110]	ko:K08652	0.0210748	0.0001	210.748	TRUE
spyA	C3 family ADP-ribosyltransferase [EC:2.4.2.-]	ko:K11044	0.0210748	0.0001	210.748	FALSE
rtxA	RTX toxin RtxA	ko:K10953	0.0200211	0.0001	200.211	FALSE
K08719, porB	outer membrane protein B	ko:K08719	0.0189673	0.0001	189.673	TRUE
espG, virA	LEE-encoded effector EspG	ko:K12785	0.0189673	0.0001	189.673	TRUE
ipgB2	protein IpgB2	ko:K13743	0.0189673	0.0001	189.673	TRUE
yscE	type III secretion protein SctE	ko:K04050	0.0168599	0.0001	168.599	TRUE
cag2	cag pathogenicity island protein 2	ko:K12087	0.0168599	0.0001	168.599	TRUE
icsB, bopA	virulence protein IcsB	ko:K13790	0.0168599	0.0001	168.599	TRUE
chp, chips	chemotaxis inhibitory protein	ko:K14202	0.0158061	0.0001	158.061	TRUE
ska	streptokinase A [EC:3.4.-.-]	ko:K14745	0.0158061	0.0001	158.061	TRUE
speB	streptopain [EC:.4.22.10]	ko:K01364	0.0147524	0.0001	147.524	TRUE
rfbJ	CDP-abequose synthase [EC:.1.1.341]	ko:K12455	0.0147524	0.0001	147.524	FALSE
papA	major pilin subunit PapA	ko:K12517	0.0147524	0.0001	147.524	TRUE
papC	outer membrane usher protein PapC	ko:K12518	0.0147524	0.0001	147.524	TRUE
papD	chaperone protein PapD	ko:K12519	0.0147524	0.0001	147.524	TRUE
sseI, srfH	secreted effector protein SseI	ko:K15354	0.0147524	0.0001	147.524	FALSE
ltuA	late transcription unit A protein	ko:K08274	0.0136986	0.0001	136.986	FALSE
ltuB	late transcription unit B protein	ko:K08275	0.0136986	0.0001	136.986	FALSE
cloSI	clostripain [EC:.4.22.8]	ko:K08587	0.0136986	0.0001	136.986	TRUE
papF	minor pilin subunit PapF	ko:K12521	0.0136986	0.0001	136.986	TRUE
lasB	pseudolysin [EC:.4.24.26]	ko:K01399	0.0126449	0.0001	126.449	TRUE
boNT	botulinum neurotoxin [EC:.4.24.69]	ko:K06011	0.0126449	0.0001	126.449	FALSE
stxA	shiga toxin subunit A	ko:K11006	0.0126449	0.0001	126.449	TRUE
stxB	shiga toxin subunit B	ko:K11007	0.0126449	0.0001	126.449	TRUE
dotA	defect in organelle trafficking protein DotA	ko:K12202	0.0126449	0.0001	126.449	TRUE
icmD, dotP	intracellular multiplication protein IcmD	ko:K12208	0.0126449	0.0001	126.449	TRUE
icmN, lphA, dotK	intracellular multiplication protein IcmN	ko:K12216	0.0126449	0.0001	126.449	TRUE
icmQ	intracellular multiplication protein IcmQ	ko:K12219	0.0126449	0.0001	126.449	TRUE
icmS	intracellular multiplication protein IcmS	ko:K12221	0.0126449	0.0001	126.449	TRUE
icmV	intracellular multiplication protein IcmV	ko:K12223	0.0126449	0.0001	126.449	TRUE
icmW	intracellular multiplication protein IcmW	ko:K12224	0.0126449	0.0001	126.449	TRUE
icmX	intracellular multiplication protein IcmX	ko:K12225	0.0126449	0.0001	126.449	TRUE
papG	adhesin PapG	ko:K12522	0.0126449	0.0001	126.449	TRUE
papK	minor pilin subunit PapK	ko:K12523	0.0126449	0.0001	126.449	TRUE
sphB1, nalP, ausP	autotransporter serine protease [EC:3.4.21.-]	ko:K12688	0.0126449	0.0001	126.449	FALSE
tir	translocated intimin receptor	ko:K12784	0.0126449	0.0001	126.449	TRUE
espF	LEE-encoded effector EspF	ko:K12786	0.0126449	0.0001	126.449	TRUE
map	LEE-encoded effector Map	ko:K12787	0.0126449	0.0001	126.449	TRUE
eae	intimin	ko:K12790	0.0126449	0.0001	126.449	TRUE
vieA	c-di-GMP phosphodiesterase [EC:.1.4.52]	ko:K13246	0.0126449	0.0001	126.449	FALSE
nleA	non-LEE-encoded effector NleA	ko:K16041	0.0126449	0.0001	126.449	TRUE
nleH	non-LEE-encoded effector NleH	ko:K16042	0.0126449	0.0001	126.449	FALSE
ntnH	botulinum neurotoxin type non-toxic component	ko:K16623	0.0126449	0.0001	126.449	FALSE
vibH	vibriobactin synthetase	ko:K04778	0.0115911	0.0001	115.911	FALSE
vibF	nonribosomal peptide synthetase VibF	ko:K12237	0.0115911	0.0001	115.911	FALSE
papE	minor pilin subunit PapE	ko:K12520	0.0115911	0.0001	115.911	TRUE
espH	LEE-encoded effector EspH	ko:K12788	0.0115911	0.0001	115.911	TRUE
gumI	beta-1,4-mannosyltransferase&#160; [EC:.4.1.251]	ko:K13658	0.0115911	0.0001	115.911	FALSE
gumG	acyltransferase [EC:2.3.1.-]	ko:K13664	0.0115911	0.0001	115.911	FALSE
spvB	salmonella plasmid virulence protein B	ko:K15366	0.0115911	0.0001	115.911	TRUE
enhC	enhanced entry protein EnhC	ko:K15474	0.0115911	0.0001	115.911	TRUE
cnf1	cytotoxic necrotizing factor 1	ko:K11008	0.0105374	0.0001	105.374	TRUE
tccP	Tir-cytoskeleton coupling protein	ko:K12789	0.0105374	0.0001	105.374	FALSE
migA	alpha-1,6-rhamnosyltransferase [EC:2.4.1.-]	ko:K12987	0.0105374	0.0001	105.374	FALSE
ctxA	cholera enterotoxin subunit A [EC:.4.2.36]	ko:K10928	0.00948367	0.0001	94.8367	TRUE
flbC	flagellar protein FlbC	ko:K02384	0.00842993	0.0001	84.2993	FALSE
tcpD	toxin co-regulated pilus biosynthesis protein D	ko:K10933	0.00842993	0.0001	84.2993	TRUE
tcpS	toxin co-regulated pilus biosynthesis protein S	ko:K10964	0.00842993	0.0001	84.2993	TRUE
prn	pertactin	ko:K12681	0.00842993	0.0001	84.2993	TRUE
wbtG	glycosyltransferase [EC:2.4.1.-]	ko:K13003	0.00842993	0.0001	84.2993	FALSE
ospG	secreted effector OspG	ko:K13792	0.00842993	0.0001	84.2993	TRUE
tox	NAD-diphthamide ADP-ribosyltransferase [EC:.4.2.36]	ko:K00776	0.00737619	0.0001	73.7619	TRUE
birA-coaX	biotin-[acetyl-CoA-carboxylase] ligase / type III pantothenate kinase [EC:.	ko:K01947	0.00737619	0.0001	73.7619	FALSE
E1.14.16.-	aromatic amino acid hydroxylase [EC:1.14.16.-]	ko:K03393	0.00737619	0.0001	73.7619	FALSE
tcpH	toxin co-regulated pilus biosynthesis protein H	ko:K10919	0.00737619	0.0001	73.7619	TRUE
tcpN, toxT	AraC family transcriptional regulator, TCP pilus virulence regulatory prote	ko:K10923	0.00737619	0.0001	73.7619	FALSE
ctxB	cholera enterotoxin subunit B	ko:K10929	0.00737619	0.0001	73.7619	TRUE
tcpF	toxin co-regulated pilus biosynthesis protein F	ko:K10935	0.00737619	0.0001	73.7619	TRUE
acfB	accessory colonization factor AcfB	ko:K10937	0.00737619	0.0001	73.7619	TRUE
ace	accessory cholera enterotoxin	ko:K10952	0.00737619	0.0001	73.7619	TRUE
tcpR	toxin co-regulated pilus biosynthesis protein R	ko:K10963	0.00737619	0.0001	73.7619	TRUE
tcpJ	toxin co-regulated pilus biosynthesis protein J [EC:.4.23.43]	ko:K10966	0.00737619	0.0001	73.7619	TRUE
cag15	cag pathogenicity island protein 15	ko:K12100	0.00737619	0.0001	73.7619	FALSE
icmF	intracellular multiplication protein IcmF	ko:K12210	0.00737619	0.0001	73.7619	TRUE
icmM, dotJ	intracellular multiplication protein IcmM	ko:K12215	0.00737619	0.0001	73.7619	TRUE
tphA	proline/betaine transport protein TphA	ko:K12226	0.00737619	0.0001	73.7619	FALSE
ha-33	main hemagglutinin component	ko:K16624	0.00737619	0.0001	73.7619	FALSE
ha-17	hemagglutinin component HA-17	ko:K16625	0.00737619	0.0001	73.7619	FALSE
ha-70	hemagglutinin components HA-22/23/53	ko:K16626	0.00737619	0.0001	73.7619	FALSE
E2.7.1.41	glucose-1-phosphate phosphodismutase [EC:.7.1.41]	ko:K05344	0.00632244	0.0001	63.2244	FALSE
rtxA1, rtxA	structural toxin protein (hemagglutinin/hemolysin) RtxA	ko:K11022	0.00632244	0.0001	63.2244	FALSE
comB7	ComB7 competence protein	ko:K12051	0.00632244	0.0001	63.2244	FALSE
icmR	intracellular multiplication protein IcmR	ko:K12220	0.00632244	0.0001	63.2244	TRUE
cstII, cstIII	alpha-2,3 sialyltransferase [EC:2.4.99.-]	ko:K12247	0.00632244	0.0001	63.2244	FALSE
icsA, virG	outer membrane protein IcsA	ko:K12679	0.00632244	0.0001	63.2244	TRUE
tcfA	tracheal colonization factor	ko:K12682	0.00632244	0.0001	63.2244	TRUE
brkA	serum resistance protein	ko:K12683	0.00632244	0.0001	63.2244	TRUE
ipgB1	protein IpgB1	ko:K13742	0.00632244	0.0001	63.2244	TRUE
ralF	guanine nucleotide exchange protein RalF	ko:K15479	0.00632244	0.0001	63.2244	TRUE
lidA	effector protein LidA	ko:K15481	0.00632244	0.0001	63.2244	TRUE
sidC	effector protein SidC	ko:K15482	0.00632244	0.0001	63.2244	TRUE
legK1	serine/threonine-protein kinase LegK1 [EC:2.7.1.-]	ko:K15486	0.00632244	0.0001	63.2244	FALSE
lgt1_2_3	glucosyltransferase Lgt1/2/3	ko:K15490	0.00632244	0.0001	63.2244	FALSE
sidI	effector protein SidI	ko:K15491	0.00632244	0.0001	63.2244	FALSE
K15492, lepB	effector protein B	ko:K15492	0.00632244	0.0001	63.2244	TRUE
ERG4	delta24(24(1))-sterol reductase [EC:.3.1.71]	ko:K00223	0.0052687	0.0001	52.687	FALSE
toxA	exotoxin A [EC:2.4.2.-]	ko:K11020	0.0052687	0.0001	52.687	TRUE
tst	toxic shock syndrome toxin-1	ko:K11043	0.0052687	0.0001	52.687	TRUE
hsf	adhesin Hsf	ko:K12690	0.0052687	0.0001	52.687	TRUE
icsP, sopA	outer membrane protease [EC:3.4.23.-]	ko:K13520	0.0052687	0.0001	52.687	TRUE
ipaH9.8	invasion plasmid antigen	ko:K13791	0.0052687	0.0001	52.687	FALSE
sdeA, laiA	effector protein SdeA	ko:K15473	0.0052687	0.0001	52.687	FALSE
lpnE	enhanced entry protein LpnE	ko:K15475	0.0052687	0.0001	52.687	FALSE
vipA	VPS inhibitor protein A	ko:K15476	0.0052687	0.0001	52.687	TRUE
sidF	inhibitor of growth protein SidF	ko:K15484	0.0052687	0.0001	52.687	TRUE
sdbA	effector protein SdbA	ko:K15487	0.0052687	0.0001	52.687	FALSE
plc, cpa	phospholipase C / alpha-toxin [EC:.1.4.3]	ko:K16619	0.0052687	0.0001	52.687	TRUE
K16636, exoT	exoenzyme T	ko:K16636	0.0052687	0.0001	52.687	TRUE
sseG	secreted effector protein SseG	ko:K15351	0.0295047	0.000621504	47.4731	TRUE
hlyA1, hlyA	hemolysin A	ko:K11005	0.028451	0.000621504	45.7777	TRUE
sifA	secreted effector protein SifA	ko:K15347	0.028451	0.000621504	45.7777	TRUE
pipB2	secreted effector protein PipB2	ko:K15352	0.028451	0.000621504	45.7777	TRUE
sptP	secreted effector protein SptP	ko:K13740	0.0263435	0.000621504	42.3867	TRUE
E2.4.1.58	<nobr>Enzymes [BR:<a href="/kegg-bin/get_htext?ko01000+K05945">ko01000</a>]	ko:K05945	0.00421496	0.0001	42.1496	TRUE
ptxC	pertussis toxin subunit 3	ko:K11025	0.00421496	0.0001	42.1496	TRUE
ptxD	pertussis toxin subunit 4	ko:K11026	0.00421496	0.0001	42.1496	TRUE
ptxE	pertussis toxin subunit 5	ko:K11027	0.00421496	0.0001	42.1496	TRUE
cylX	CylX protein	ko:K11047	0.00421496	0.0001	42.1496	FALSE
cylD	CylD protein	ko:K11048	0.00421496	0.0001	42.1496	FALSE
cylG	CylG protein	ko:K11049	0.00421496	0.0001	42.1496	FALSE
cylE	CylE protein	ko:K11052	0.00421496	0.0001	42.1496	TRUE
cylF	CylF protein	ko:K11053	0.00421496	0.0001	42.1496	FALSE
cylI	CylI protein	ko:K11054	0.00421496	0.0001	42.1496	FALSE
cylJ	CylJ protein	ko:K11055	0.00421496	0.0001	42.1496	FALSE
cylK	CylK protein	ko:K11056	0.00421496	0.0001	42.1496	FALSE
tcdAB	toxin A/B	ko:K11063	0.00421496	0.0001	42.1496	TRUE
avrXccC, avrB	avirulence protein	ko:K13455	0.00421496	0.0001	42.1496	FALSE
bteA	type III secretion system cytotoxic effector protein	ko:K15126	0.00421496	0.0001	42.1496	FALSE
rhiH	cytochrome P450 monooxygenase	ko:K15470	0.00421496	0.0001	42.1496	FALSE
vipE	VPS inhibitor protein E	ko:K15478	0.00421496	0.0001	42.1496	TRUE
sdcA	effector protein SdcA	ko:K15483	0.00421496	0.0001	42.1496	FALSE
rhiA	rhizoxin biosynthesis, polyketide synthase / nonribosomal peptide synthetas	ko:K15674	0.00421496	0.0001	42.1496	FALSE
rhiD	rhizoxin biosynthesis, polyketide synthase RhiD	ko:K15677	0.00421496	0.0001	42.1496	FALSE
rhiE	rhizoxin biosynthesis, polyketide synthase RhiE	ko:K15678	0.00421496	0.0001	42.1496	FALSE
rhiF	rhizoxin biosynthesis, polyketide synthase RhiF	ko:K15679	0.00421496	0.0001	42.1496	FALSE
cag14	cag pathogenicity island protein 14	ko:K12099	0.024236	0.000621504	38.9958	TRUE
sspH2	E3 ubiquitin-protein ligase SspH2 [EC:.3.2.19]	ko:K15353	0.0231823	0.000621504	37.3003	TRUE
pagD	putative membrane protein PagD	ko:K07805	0.0200211	0.000621504	32.2139	FALSE
cdtC	cytolethal distending toxin subunit C	ko:K11015	0.0200211	0.000621504	32.2139	TRUE
PPAP2	phosphatidate phosphatase [EC:.1.3.4]	ko:K01080	0.00316122	0.0001	31.6122	FALSE
E4.2.2.10	<nobr>Enzymes [BR:<a href="/kegg-bin/get_htext?ko01000+K01732">ko01000</a>]	ko:K01732	0.00316122	0.0001	31.6122	FALSE
POP5	ribonuclease P/MRP protein subunit POP5 [EC:.1.26.5]	ko:K03537	0.00316122	0.0001	31.6122	FALSE
E3.5.4.23	<nobr>Enzymes [BR:<a href="/kegg-bin/get_htext?ko01000+K06017">ko01000</a>]	ko:K06017	0.00316122	0.0001	31.6122	FALSE
K07280	hypothetical protein	ko:K07280	0.00316122	0.0001	31.6122	FALSE
ptxB	pertussis toxin subunit 2	ko:K11024	0.00316122	0.0001	31.6122	TRUE
K11059, entA	probable enterotoxin A	ko:K11059	0.00316122	0.0001	31.6122	TRUE
K11060, entB	probable enterotoxin B	ko:K11060	0.00316122	0.0001	31.6122	TRUE
ptlA	type IV secretion system protein PtlA	ko:K12078	0.00316122	0.0001	31.6122	TRUE
ptlB	type IV secretion system protein PtlB	ko:K12079	0.00316122	0.0001	31.6122	TRUE
ptlC	type IV secretion system protein PtlC	ko:K12080	0.00316122	0.0001	31.6122	FALSE
ptlE	type IV secretion system protein PtlE	ko:K12081	0.00316122	0.0001	31.6122	FALSE
ptlG	type IV secretion system protein PtlG	ko:K12082	0.00316122	0.0001	31.6122	FALSE
ptlH	type IV secretion system protein PtlH	ko:K12083	0.00316122	0.0001	31.6122	FALSE
ptlD	type IV secretion system protein PtlD	ko:K12084	0.00316122	0.0001	31.6122	FALSE
ptlF	type IV secretion system protein PtlF	ko:K12085	0.00316122	0.0001	31.6122	FALSE
hopAB, avrPtoB	effector protein HopAB [EC:6.3.2.-]	ko:K13452	0.00316122	0.0001	31.6122	FALSE
rhiI	O-methyltransferase [EC:2.1.1.-]	ko:K15471	0.00316122	0.0001	31.6122	FALSE
vipD	VPS inhibitor protein D	ko:K15477	0.00316122	0.0001	31.6122	TRUE
rhiB	rhizoxin biosynthesis, polyketide synthase / nonribosomal peptide synthetas	ko:K15675	0.00316122	0.0001	31.6122	FALSE
rhiC	rhizoxin biosynthesis, polyketide synthase RhiC	ko:K15676	0.00316122	0.0001	31.6122	FALSE
exoS	exoenzyme S	ko:K16635	0.00316122	0.0001	31.6122	TRUE
epsE	EPS I polysaccharide export inner membrane protein EpsE	ko:K16712	0.00316122	0.0001	31.6122	FALSE
epsF	EPS I polysaccharide export inner membrane protein EpsF	ko:K16713	0.00316122	0.0001	31.6122	FALSE
lytM	lysostaphin [EC:.4.24.75]	ko:K08259	0.0337197	0.00124301	27.1275	FALSE
rgpE	glucosyltransferase [EC:2.4.1.-]	ko:K12998	0.0168599	0.000621504	27.1275	FALSE
gumC	GumC protein	ko:K13661	0.0168599	0.000621504	27.1275	FALSE
gumD	undecaprenyl-phosphate glucose phosphotransferase [EC:.7.8.31]	ko:K13656	0.0158061	0.000621504	25.432	FALSE
hlyA	hemolysin	ko:K10948	0.0147524	0.000621504	23.7366	TRUE
ospE, espO	secreted effector OspE	ko:K13793	0.0147524	0.000621504	23.7366	FALSE
sopD	secreted effector protein SopD	ko:K13739	0.028451	0.00124301	22.8888	TRUE
yscM	type III secretion protein SctM	ko:K04055	0.0136986	0.000621504	22.0411	FALSE
pfbA	plasmin and fibronectin-binding protein A	ko:K13925	0.0136986	0.000621504	22.0411	FALSE
cag1	cag pathogenicity island protein 1	ko:K12086	0.0400421	0.00186451	21.4759	TRUE
cag3	cag pathogenicity island protein 3	ko:K12088	0.0400421	0.00186451	21.4759	TRUE
cag4	cag pathogenicity island protein 4	ko:K12089	0.0400421	0.00186451	21.4759	TRUE
cag6	cag pathogenicity island protein 6	ko:K12091	0.0400421	0.00186451	21.4759	TRUE
cag13	cag pathogenicity island protein 13	ko:K12098	0.0400421	0.00186451	21.4759	TRUE
cag21	cag pathogenicity island protein 21	ko:K12106	0.0400421	0.00186451	21.4759	TRUE
cagA	cytotoxicity-associated immunodominant antigen	ko:K15842	0.0400421	0.00186451	21.4759	TRUE
ospF, mkaD	phosphothreonine lyase [EC:4.2.3.-]	ko:K13450	0.0263435	0.00124301	21.1934	TRUE
E3.1.11.6	exodeoxyribonuclease VII [EC:.1.11.6]	ko:K01145	0.00210748	0.0001	21.0748	FALSE
flbA	flagellar protein FlbA	ko:K02382	0.00210748	0.0001	21.0748	FALSE
E1.1.1.210	<nobr>Enzymes [BR:<a href="/kegg-bin/get_htext?ko01000+K05883">ko01000</a>]	ko:K05883	0.00210748	0.0001	21.0748	FALSE
dexA	dextranase [EC:.2.1.11]	ko:K05988	0.00210748	0.0001	21.0748	FALSE
K07158	NO DATA	ko:K07158	0.00210748	0.0001	21.0748	FALSE
pagK	hypothetical protein PagK	ko:K07801	0.00210748	0.0001	21.0748	FALSE
E3.4.22.37	gingipain R [EC:.4.22.37]	ko:K08589	0.00210748	0.0001	21.0748	FALSE
CPT1	carnitine O-palmitoyltransferase 1 [EC:.3.1.21]	ko:K08765	0.00210748	0.0001	21.0748	FALSE
set1A	enterotoxin Set1A	ko:K11011	0.00210748	0.0001	21.0748	TRUE
set1B	enterotoxin Set1B	ko:K11012	0.00210748	0.0001	21.0748	TRUE
K11061, entC	probable enterotoxin C	ko:K11061	0.00210748	0.0001	21.0748	TRUE
K11062, entD	probable enterotoxin D	ko:K11062	0.00210748	0.0001	21.0748	TRUE
capA	campylobacter adhesion protein	ko:K12689	0.00210748	0.0001	21.0748	FALSE
avrPto1	type III effector protein AvrPto1	ko:K13451	0.00210748	0.0001	21.0748	FALSE
sidM, drrA	effector protein DrrA/SidM	ko:K15480	0.00210748	0.0001	21.0748	FALSE
lubX	E3 ubiquitin-protein ligase LubX [EC:.3.2.19]	ko:K15488	0.00210748	0.0001	21.0748	FALSE
ciaX	regulatory peptide CiaX	ko:K15860	0.00210748	0.0001	21.0748	FALSE
vacA	vacuolating cytotoxin	ko:K11028	0.0389884	0.00186451	20.9108	TRUE
cag8	cag pathogenicity island protein 8	ko:K12093	0.0389884	0.00186451	20.9108	TRUE
cag9	cag pathogenicity island protein 9	ko:K12094	0.0389884	0.00186451	20.9108	TRUE
cag11	cag pathogenicity island protein 11	ko:K12096	0.0389884	0.00186451	20.9108	TRUE
cag16	cag pathogenicity island protein 16	ko:K12101	0.0389884	0.00186451	20.9108	TRUE
cag18	cag pathogenicity island protein 18	ko:K12103	0.0389884	0.00186451	20.9108	FALSE
cag19	cag pathogenicity island protein 19	ko:K12104	0.0389884	0.00186451	20.9108	TRUE
cag20	cag pathogenicity island protein 20	ko:K12105	0.0389884	0.00186451	20.9108	TRUE
cag22	cag pathogenicity island protein 22	ko:K12107	0.0389884	0.00186451	20.9108	TRUE
cag25	cag pathogenicity island protein 25	ko:K12110	0.0389884	0.00186451	20.9108	FALSE
norF	nitric oxide reductase NorF protein	ko:K04747	0.0126449	0.000621504	20.3456	FALSE
cag17	cag pathogenicity island protein 17	ko:K12102	0.0379347	0.00186451	20.3456	TRUE
cag23	cag pathogenicity island protein 23	ko:K12108	0.0379347	0.00186451	20.3456	FALSE
cag5	cag pathogenicity island protein 5	ko:K12090	0.0368809	0.00186451	19.7805	TRUE
yscY	type III secretion protein SctY	ko:K04060	0.024236	0.00124301	19.4979	TRUE
K07125	NO DATA	ko:K07125	0.024236	0.00124301	19.4979	FALSE
sfb1	fibronectin-binding protein 1	ko:K13734	0.024236	0.00124301	19.4979	TRUE
cag7	cag pathogenicity island protein 7	ko:K12092	0.0358272	0.00186451	19.2153	TRUE
mecI	BlaI family transcriptional regulator, methicillin resistance regulatory pr	ko:K02546	0.0115911	0.000621504	18.6502	FALSE
yscG	type III secretion protein SctG	ko:K04051	0.0231823	0.00124301	18.6502	TRUE
yscH	type III secretion protein SctH	ko:K04052	0.0231823	0.00124301	18.6502	TRUE
K12415, comC	competence-stimulating peptide	ko:K12415	0.0115911	0.000621504	18.6502	FALSE
inlB	internalin B	ko:K13731	0.0231823	0.00124301	18.6502	TRUE
ail	attachment invasion locus protein	ko:K16078	0.0231823	0.00124301	18.6502	TRUE
pglI	GalNAc5-diNAcBac-PP-undecaprenol beta-1,3-glucosyltransferase [EC:.4.1.293]	ko:K17250	0.0115911	0.000621504	18.6502	FALSE
yscP	type III secretion protein SctP	ko:K04057	0.0221286	0.00124301	17.8024	TRUE
E1.1.1.220	6-pyruvoyltetrahydropterin 2-reductase [EC:.1.1.220]	ko:K04071	0.0105374	0.000621504	16.9547	FALSE
yadA	adhesin YadA	ko:K12341	0.0105374	0.000621504	16.9547	FALSE
sseA	secretion system chaperone SseA	ko:K15367	0.0210748	0.00124301	16.9547	TRUE
actA	actin-assembly inducing protein	ko:K16644	0.0210748	0.00124301	16.9547	TRUE
babA	outer membrane protein BabA	ko:K15847	0.0410959	0.00248602	16.5308	TRUE
E4.2.2.9	pectate disaccharide-lyase [EC:.2.2.9]	ko:K01731	0.0305585	0.00186451	16.3895	FALSE
cdtA	cytolethal distending toxin subunit A	ko:K11013	0.0200211	0.00124301	16.107	TRUE
cdtB	cytolethal distending toxin subunit B	ko:K11014	0.0200211	0.00124301	16.107	TRUE
cag10	cag pathogenicity island protein 10	ko:K12095	0.0400421	0.00248602	16.107	TRUE
cag12	cag pathogenicity island protein 12	ko:K12097	0.0400421	0.00248602	16.107	TRUE
E1.1.1.39	malate dehydrogenase (decarboxylating) [EC:.1.1.39]	ko:K00028	0.00948367	0.000621504	15.2592	FALSE
ENTPD1_3_8	apyrase [EC:.6.1.5]	ko:K01510	0.00948367	0.000621504	15.2592	FALSE
ptxA	pertussis toxin subunit 1 [EC:2.4.2.-]	ko:K11023	0.0189673	0.00124301	15.2592	TRUE
K16637, exoY	adenylate cyclase ExoY	ko:K16637	0.00948367	0.000621504	15.2592	TRUE
sseJ	secreted effector protein SseJ	ko:K15349	0.0273973	0.00186451	14.6941	TRUE
pchD	pyochelin biosynthesis protein PchD	ko:K12238	0.0179136	0.00124301	14.4115	TRUE
pchE	dihydroaeruginoic acid synthetase	ko:K12239	0.0179136	0.00124301	14.4115	TRUE
hopZ	outer membrane protein HopZ	ko:K15845	0.0358272	0.00248602	14.4115	TRUE
salR	two-component system, NarL family, secretion system response regulator SalR	ko:K14989	0.0263435	0.00186451	14.1289	FALSE
K06122, dhbE	glycerol dehydratase small subunit [EC:.2.1.30]	ko:K06122	0.00842993	0.000621504	13.5638	FALSE
yopT	YopT peptidase [EC:3.4.22.-]	ko:K08599	0.0168599	0.00124301	13.5638	TRUE
tcpP	toxin co-regulated pilus biosynthesis protein P	ko:K10920	0.00842993	0.000621504	13.5638	TRUE
sfa3	sigma-54 specific transcriptional regulator	ko:K11917	0.00842993	0.000621504	13.5638	FALSE
pchG	pyochelin biosynthetic protein PchG	ko:K12241	0.0168599	0.00124301	13.5638	TRUE
lpxF	lipid A 4-phosphatase [EC:3.1.3.-]	ko:K12978	0.00842993	0.000621504	13.5638	FALSE
E2.8.3.17, fldA	cinnamoyl-CoA:phenyllactate CoA-transferase [EC:.8.3.17]	ko:K13607	0.00842993	0.000621504	13.5638	FALSE
cag24	cag pathogenicity island protein 24	ko:K12109	0.0389884	0.00310752	12.5465	FALSE
yscB	type III secretion protein SctB	ko:K04049	0.0231823	0.00186451	12.4334	TRUE
K00369, narX	nitrate reductase-like protein	ko:K00369	0.00737619	0.000621504	11.8683	FALSE
yscX	type III secretion protein SctX	ko:K04059	0.0295047	0.00248602	11.8683	TRUE
E4.2.2.-	<nobr>Enzymes [BR:<a href="/kegg-bin/get_htext?ko01000+K06036">ko01000</a>]	ko:K06036	0.00737619	0.000621504	11.8683	FALSE
E2.5.1.2	thiamine pyridinylase [EC:.5.1.2]	ko:K10811	0.0147524	0.00124301	11.8683	FALSE
yadB_C	adhesin YadB/C	ko:K12342	0.0147524	0.00124301	11.8683	FALSE
tilS-hprT	bifunctional protein TilS/HprT [EC:.3.4.19]	ko:K15780	0.0147524	0.00124301	11.8683	FALSE
pglA	N,N-diacetylbacillosaminyl-diphospho-undecaprenol alpha-1,3-N-acetylgalact	ko:K15914	0.0147524	0.00124301	11.8683	FALSE
hopC, alpA	outer membrane protein HopC/AlpA	ko:K15843	0.0432034	0.00372902	11.5857	TRUE
hopB, alpB	outer membrane protein HopB/AlpB	ko:K15844	0.0432034	0.00372902	11.5857	FALSE
sabA	outer membrane protein SabA	ko:K15848	0.0347734	0.00310752	11.1901	TRUE
E1.13.11.41	2,4-dihydroxyacetophenone dioxygenase [EC:.13.11.41]	ko:K05913	0.0136986	0.00124301	11.0205	FALSE
nanEK	N-acetylmannosamine-6-phosphate 2-epimerase / N-acetylmannosamine kinase [E	ko:K13967	0.0136986	0.00124301	11.0205	TRUE
pglC	undecaprenyl phosphate N,N-diacetylbacillosamine 1-phosphate transferase [	ko:K15915	0.0136986	0.00124301	11.0205	FALSE
pglJ	N-acetylgalactosamine-N,N-diacetylbacillosaminyl-diphospho-undecaprenol 4-	ko:K17248	0.0136986	0.00124301	11.0205	TRUE
pglH	GalNAc-alpha-(1->4)-GalNAc-alpha-(1->3)-diNAcBac-PP-undecaprenol alpha-1,4-	ko:K17249	0.0136986	0.00124301	11.0205	FALSE
pglB	undecaprenyl-diphosphooligosaccharide---protein glycotransferase [EC:.4.99.	ko:K17251	0.0136986	0.00124301	11.0205	TRUE
K08961	chondroitin-sulfate-ABC endolyase/exolyase [EC:.2.2.20]	ko:K08961	0.0200211	0.00186451	10.738	FALSE
comB4	ComB4 competence protein	ko:K12053	0.0463646	0.00435053	10.6572	TRUE
lpxE	lipid A 1-phosphatase [EC:3.1.3.-]	ko:K12977	0.0463646	0.00435053	10.6572	FALSE
lpxR	lipid A 3-O-deacylase	ko:K09953	0.052687	0.00497203	10.5967	FALSE
LOXL2_3_4	lysyl oxidase-like protein 2/3/4 [EC:1.4.3.-]	ko:K00280	0.00105374	0.0001	10.5374	FALSE
E1.5.1.19	D-nopaline dehydrogenase [EC:.5.1.19]	ko:K00296	0.00105374	0.0001	10.5374	FALSE
E1.5.99.-	<nobr>Enzymes [BR:<a href="/kegg-bin/get_htext?ko01000+K00321">ko01000</a>]	ko:K00321	0.00105374	0.0001	10.5374	FALSE
E1.97.1.4	formate acetyltransferase activating enzyme [EC:.97.1.4]	ko:K00538	0.00105374	0.0001	10.5374	FALSE
CHS1	chitin synthase [EC:.4.1.16]	ko:K00698	0.00105374	0.0001	10.5374	FALSE
DCK	deoxycitidine kinase [EC:.7.1.74]	ko:K00893	0.00105374	0.0001	10.5374	FALSE
CNP	2,3-cyclic-nucleotide 3-phosphodiesterase [EC:.1.4.37]	ko:K01121	0.00105374	0.0001	10.5374	FALSE
KLK1_2	tissue kallikrein [EC:.4.21.35]	ko:K01325	0.00105374	0.0001	10.5374	FALSE
CELA2	pancreatic elastase II [EC:.4.21.71]	ko:K01346	0.00105374	0.0001	10.5374	FALSE
def	formylmethionine deformylase [EC:.5.1.31]	ko:K01450	0.00105374	0.0001	10.5374	FALSE
E3.5.5.-	<nobr>Enzymes [BR:<a href="/kegg-bin/get_htext?ko01000+K01503">ko01000</a>]	ko:K01503	0.00105374	0.0001	10.5374	FALSE
E3.6.4.1	myosin ATPase [EC:.6.4.1]	ko:K01553	0.00105374	0.0001	10.5374	FALSE
E4.2.1.89	<nobr>Enzymes [BR:<a href="/kegg-bin/get_htext?ko01000+K01722">ko01000</a>]	ko:K01722	0.00105374	0.0001	10.5374	FALSE
E6.3.4.-	<nobr>Enzymes [BR:<a href="/kegg-bin/get_htext?ko01000+K01949">ko01000</a>]	ko:K01949	0.00105374	0.0001	10.5374	FALSE
NDUFS7	NADH dehydrogenase (ubiquinone) Fe-S protein 7 [EC:.6.5.3]	ko:K03940	0.00105374	0.0001	10.5374	FALSE
E1.3.1.35	<nobr>Enzymes [BR:<a href="/kegg-bin/get_htext?ko01000+K05893">ko01000</a>]	ko:K05893	0.00105374	0.0001	10.5374	FALSE
E3.1.2.19	<nobr>Enzymes [BR:<a href="/kegg-bin/get_htext?ko01000+K05976">ko01000</a>]	ko:K05976	0.00105374	0.0001	10.5374	FALSE
K06924	NO DATA	ko:K06924	0.00105374	0.0001	10.5374	FALSE
PHO84	MFS transporter, PHS family, inorganic phosphate transporter	ko:K08176	0.00105374	0.0001	10.5374	FALSE
tpr	thiol protease [EC:3.4.22.-]	ko:K08586	0.00105374	0.0001	10.5374	FALSE
tetX	tentoxilysin [EC:.4.24.68]	ko:K08644	0.00105374	0.0001	10.5374	TRUE
PPIF	peptidyl-prolyl isomerase F (cyclophilin D) [EC:.2.1.8]	ko:K09565	0.00105374	0.0001	10.5374	FALSE
E3.6.3.34	iron-chelate-transporting ATPase [EC:.6.3.34]	ko:K10829	0.00105374	0.0001	10.5374	FALSE
ympA	superantigen YpmA	ko:K11010	0.00105374	0.0001	10.5374	FALSE
tdh1_2	thermostable direct hemolysin 1/2	ko:K11019	0.00105374	0.0001	10.5374	FALSE
cpb2	beta2-toxin	ko:K11057	0.00105374	0.0001	10.5374	FALSE
cpe	enterotoxin Cpe	ko:K11058	0.00105374	0.0001	10.5374	TRUE
CENPI	centromere protein I	ko:K11501	0.00105374	0.0001	10.5374	FALSE
HAO	(S)-2-hydroxy-acid oxidase [EC:.1.3.15]	ko:K11517	0.00105374	0.0001	10.5374	FALSE
atlA	lytic transglycosylase AtlA	ko:K12054	0.00105374	0.0001	10.5374	FALSE
espG2	T3SS secreted effector EspG-like protein	ko:K12809	0.00105374	0.0001	10.5374	FALSE
bfpA	major structural subunit of bundle-forming pilus	ko:K12810	0.00105374	0.0001	10.5374	TRUE
mfppA	mannosylfructose-6-phosphate phosphatase [EC:.1.3.79]	ko:K13086	0.00105374	0.0001	10.5374	FALSE
CTSA	cathepsin A (carboxypeptidase C) [EC:.4.16.5]	ko:K13289	0.00105374	0.0001	10.5374	FALSE
avrRpm1	type III effector protein AvrRpm1	ko:K13454	0.00105374	0.0001	10.5374	FALSE
popP2	type III effector protein PopP2	ko:K13478	0.00105374	0.0001	10.5374	FALSE
SLC25A20_29, CACT, CACL, CRC1	solute carrier family 25 (mitochondrial carnitine/acylcarnitine transporter	ko:K15109	0.00105374	0.0001	10.5374	FALSE
tcbC	chlorocatechol 1,2-dioxygenase [EC:1.13.11.-]	ko:K15253	0.00105374	0.0001	10.5374	FALSE
cmaD	coronamic acid synthetase CmaD, carrier protein	ko:K15648	0.00105374	0.0001	10.5374	FALSE
mlsA1	mycolactone core lactone polyketide synthase MlsA1	ko:K16418	0.00105374	0.0001	10.5374	FALSE
mlsB	mycolactone side chain polyketide synthase	ko:K16419	0.00105374	0.0001	10.5374	FALSE
mlsA2	mycolactone core lactone polyketide synthase MlsA2	ko:K16450	0.00105374	0.0001	10.5374	FALSE
IFT20	intraflagellar transport protein 20	ko:K16473	0.00105374	0.0001	10.5374	FALSE
sta	heat-stable enterotoxin STa/STI	ko:K16883	0.00105374	0.0001	10.5374	FALSE
stb	heat-stable enterotoxin STb/STII	ko:K16884	0.00105374	0.0001	10.5374	FALSE
ILKAP	integrin-linked kinase-associated serine/threonine phosphatase 2C [EC:.1.3.	ko:K17500	0.00105374	0.0001	10.5374	FALSE
PPM1L, PP2CE	protein phosphatase 1L [EC:.1.3.16]	ko:K17506	0.00105374	0.0001	10.5374	FALSE
URI1	unconventional prefoldin RPB5 interactor 1	ko:K17560	0.00105374	0.0001	10.5374	FALSE
CASC1	cancer susceptibility candidate protein 1	ko:K17580	0.00105374	0.0001	10.5374	FALSE
comB8	ComB8 competence protein	ko:K12050	0.0453109	0.00435053	10.415	FALSE
chpD	AraC family transcriptional regulator, chemosensory pili system protein Chp	ko:K06599	0.00632244	0.000621504	10.1728	TRUE
ymt	murine toxin	ko:K11009	0.0126449	0.00124301	10.1728	TRUE
hsiF3	type VI secretion system lysozyme-related protein	ko:K11919	0.00632244	0.000621504	10.1728	FALSE
rfbS	CDP-paratose synthetase [EC:.1.1.342]	ko:K12453	0.0252898	0.00248602	10.1728	TRUE
rcpB	pilus assembly protein RcpB	ko:K12509	0.00632244	0.000621504	10.1728	FALSE
wbyJ	mannosyltransferase [EC:2.4.1.-]	ko:K13000	0.0126449	0.00124301	10.1728	FALSE
comB6	ComB6 competence protein	ko:K12052	0.0442571	0.00435053	10.1728	FALSE
waaJ, rfaJ	UDP-glucose:(galactosyl)LPS alpha-1,2-glucosyltransferase [EC:.4.1.58]	ko:K03279	0.105374	0.0105656	9.97335	TRUE
flbB	flagellar protein FlbB	ko:K02383	0.0179136	0.00186451	9.60766	FALSE
E3.4.21.66	thermitase [EC:.4.21.66]	ko:K08651	0.0179136	0.00186451	9.60766	FALSE
pks8	polyketide synthase 8	ko:K12435	0.0179136	0.00186451	9.60766	FALSE
mecR1	methicillin resistance protein	ko:K02547	0.0231823	0.00248602	9.32508	FALSE
cyaA	anthrax edema toxin adenylate cyclase [EC:.6.1.1]	ko:K11029	0.0115911	0.00124301	9.32508	TRUE
se	staphylococcal enterotoxin	ko:K11040	0.0579557	0.00621504	9.32508	TRUE
sopE	guanine nucleotide exchange factor SopE	ko:K13741	0.0516333	0.00559354	9.23089	TRUE
rtxE	ATP-binding cassette, subfamily B, bacterial RtxE	ko:K12531	0.0400421	0.00435053	9.20397	FALSE
E3.5.1.28	N-acetylmuramoyl-L-alanine amidase [EC:.5.1.28]	ko:K01446	0.028451	0.00310752	9.15553	FALSE
mecA	penicillin-binding protein 2 prime	ko:K02545	0.028451	0.00310752	9.15553	FALSE
comB10	ComB10 competence protein	ko:K12048	0.0453109	0.00497203	9.11315	TRUE
comB9	ComB9 competence protein	ko:K12049	0.0453109	0.00497203	9.11315	FALSE
sipA, ipaA	invasin A	ko:K13284	0.0453109	0.00497203	9.11315	TRUE
K15846, hpaA	neuraminyllactose-binding hemagglutinin	ko:K15846	0.0453109	0.00497203	9.11315	FALSE
gumF	acyltransferase [EC:2.3.1.-]	ko:K13663	0.0168599	0.00186451	9.0425	FALSE
spa	immunoglobulin G-binding protein A	ko:K14196	0.0337197	0.00372902	9.0425	TRUE
sbi	immunoglobulin G-binding protein Sbi	ko:K14197	0.0389884	0.00435053	8.96176	TRUE
ICMT, STE14	protein-S-isoprenylcysteine O-methyltransferase [EC:.1.1.100]	ko:K00587	0.0052687	0.000621504	8.47734	TRUE
waaD	UDP-glucose:(glucosyl)LPS alpha-1,2-glucosyltransferase [EC:2.4.1.-]	ko:K00713	0.0210748	0.00248602	8.47734	TRUE
pilY2	type IV pilus assembly protein PilY2	ko:K02675	0.0052687	0.000621504	8.47734	TRUE
E3.4.21.101	xanthomonalisin [EC:.4.21.101]	ko:K05999	0.0052687	0.000621504	8.47734	FALSE
lef	anthrax lethal toxin endopeptidase [EC:.4.24.83]	ko:K08645	0.0052687	0.000621504	8.47734	TRUE
acfA	accessory colonization factor AcfA	ko:K10936	0.0105374	0.00124301	8.47734	TRUE
tcpI	toxin co-regulated pilus biosynthesis protein I	ko:K10961	0.0105374	0.00124301	8.47734	TRUE
pagA	protective antigen	ko:K11030	0.0052687	0.000621504	8.47734	TRUE
comD	two-component system, AgrA family, sensor histidine kinase ComD [EC:2.7.13.	ko:K12294	0.0158061	0.00186451	8.47734	FALSE
comE	two-component system, AgrA family, response regulator ComE	ko:K12295	0.0158061	0.00186451	8.47734	FALSE
amsE	amylovoran biosynthesis glycosyltransferase AmsE [EC:2.4.-.-]	ko:K16702	0.0052687	0.000621504	8.47734	FALSE
hlg, luk	leukocidin/hemolysin toxin family protein	ko:K11038	0.0368809	0.00435053	8.47734	TRUE
rtxD	RTX toxin transporter	ko:K12532	0.0358272	0.00435053	8.23513	FALSE
icmG, dotF	intracellular multiplication protein IcmG	ko:K12211	0.0252898	0.00310752	8.13825	TRUE
sgtB	monofunctional glycosyltransferase [EC:2.4.1.-]	ko:K04478	0.0453109	0.00559354	8.10057	FALSE
hrtB	hemin transport system permease protein	ko:K09813	0.0453109	0.00559354	8.10057	FALSE
hrtA	hemin transport system ATP-binding protein [EC:3.6.3.-]	ko:K09814	0.0453109	0.00559354	8.10057	TRUE
femA	peptidoglycan pentaglycine glycine transferase (the second and third glycin	ko:K11694	0.0453109	0.00559354	8.10057	TRUE
pbpA	penicillin-binding protein 1 [EC:3.4.-.-]	ko:K12552	0.0453109	0.00559354	8.10057	FALSE
yopJ	YopJ protease family	ko:K08598	0.0400421	0.00497203	8.05348	TRUE
K16191, arfA	peptidoglycan-binding protein ArfA	ko:K16191	0.0200211	0.00248602	8.05348	TRUE
set	superantigen-like protein	ko:K11042	0.0347734	0.00435053	7.99292	FALSE
rtxB	ATP-binding cassette, subfamily B, bacterial RtxB	ko:K12530	0.0347734	0.00435053	7.99292	TRUE
cgtA	beta-1,4-N-acetylgalactosaminyltransferase [EC:2.4.1.-]	ko:K13689	0.0347734	0.00435053	7.99292	FALSE
clfB	clumping factor B	ko:K14192	0.0347734	0.00435053	7.99292	TRUE
isdA	iron-regulated surface determinant protein A	ko:K14193	0.0347734	0.00435053	7.99292	TRUE
scn, scin	staphylococcal complement inhibitor	ko:K14199	0.0347734	0.00435053	7.99292	TRUE
ompA	major outer membrane protein	ko:K03162	0.0885142	0.0111871	7.91219	TRUE
narT	MFS transporter, NNP family, putative nitrate transporter	ko:K10850	0.0442571	0.00559354	7.91219	FALSE
rpoBC	DNA-directed RNA polymerase subunit beta-beta [EC:.7.7.6]	ko:K13797	0.0590095	0.00745805	7.91219	FALSE
fib, efb	fibrinogen-binding protein	ko:K14200	0.0337197	0.00435053	7.75072	FALSE
sgtA	transglycosylase [EC:2.4.1.-]	ko:K12551	0.0432034	0.00559354	7.7238	FALSE
DNASE2	deoxyribonuclease II [EC:.1.22.1]	ko:K01158	0.00948367	0.00124301	7.62961	FALSE
E3.1.25.1	deoxyribonuclease (pyrimidine dimer) [EC:.1.25.1]	ko:K01161	0.00948367	0.00124301	7.62961	FALSE
E3.6.1.17	bis(5-nucleosidyl)-tetraphosphatase [EC:.6.1.17]	ko:K01518	0.00948367	0.00124301	7.62961	FALSE
E4.3.1.4	formiminotetrahydrofolate cyclodeaminase [EC:.3.1.4]	ko:K01746	0.0189673	0.00248602	7.62961	FALSE
pgtE	outer membrane protease E [EC:3.4.21.-]	ko:K08477	0.0379347	0.00497203	7.62961	FALSE
prdD	D-proline reductase (dithiol) PrdD [EC:.21.4.1]	ko:K10795	0.00948367	0.00124301	7.62961	FALSE
luxQ	two-component system, autoinducer 2 sensor kinase/phosphatase LuxQ [EC:.7.1	ko:K10909	0.0189673	0.00248602	7.62961	FALSE
vraR	two-component system, NarL family, vancomycin resistance associated respons	ko:K07694	0.0463646	0.00621504	7.46006	FALSE
clfA	clumping factor A	ko:K14201	0.0368809	0.00497203	7.41768	TRUE
agrD	AgrD protein	ko:K07800	0.0410959	0.00559354	7.34703	FALSE
pglD	UDP-N-acetylbacillosamine N-acetyltransferase [EC:.3.1.203]	ko:K15913	0.0136986	0.00186451	7.34703	FALSE
aur	aureolysin [EC:.4.24.29]	ko:K01401	0.0590095	0.00807955	7.30356	TRUE
vraS	two-component system, NarL family, vancomycin resistance sensor histidine k	ko:K07681	0.0453109	0.00621504	7.29052	FALSE
femB	peptidoglycan pentaglycine glycine transferase (the fourth and fifth glycin	ko:K11695	0.0453109	0.00621504	7.29052	FALSE
pbp3	penicillin-binding protein 3 [EC:3.4.-.-]	ko:K12553	0.0453109	0.00621504	7.29052	FALSE
ATS1	glycerol-3-phosphate O-acyltransferase [EC:.3.1.15]	ko:K00630	0.089568	0.0124301	7.20574	FALSE
arfC	uncharacterized membrane protein ArfC	ko:K16193	0.0179136	0.00248602	7.20574	FALSE
IDE, ide	insulysin [EC:.4.24.56]	ko:K01408	0.0842993	0.0118086	7.13882	FALSE
pks17	polyketide synthase 17	ko:K12439	0.0221286	0.00310752	7.12097	FALSE
folKP	2-amino-4-hydroxy-6-hydroxymethyldihydropteridine diphosphokinase / dihydro	ko:K13941	0.114858	0.0161591	7.10793	FALSE
sipB, ipaB, bipB	invasin B	ko:K13285	0.0737619	0.0105656	6.98134	TRUE
irp3, ybtU	yersiniabactin synthetase, thiazolinyl reductase component	ko:K04785	0.0474183	0.00683654	6.93601	TRUE
ipgD, sopB	phosphatidylinositol-4,5-bisphosphate 4-phosphatase [EC:.1.3.78]	ko:K13085	0.0474183	0.00683654	6.93601	TRUE
tutB	tyrosine permease	ko:K03318	0.00421496	0.000621504	6.78188	FALSE
yscA	type III secretion protein SctA	ko:K04048	0.00421496	0.000621504	6.78188	TRUE
dhaB	glycerol dehydratase large subunit [EC:.2.1.30]	ko:K06120	0.00842993	0.00124301	6.78188	FALSE
dhbC	glycerol dehydratase medium subunit [EC:.2.1.30]	ko:K06121	0.00842993	0.00124301	6.78188	FALSE
syrD	putative ATP-binding cassette transporter	ko:K06161	0.00421496	0.000621504	6.78188	FALSE
fimY	fimbrial protein FimY	ko:K08088	0.0421496	0.00621504	6.78188	TRUE
K10940, ompT	outer membrane protein OmpT	ko:K10940	0.00842993	0.00124301	6.78188	FALSE
cfa	cAMP factor	ko:K11045	0.0252898	0.00372902	6.78188	TRUE
neuS, siaD	poly-alpha-2,8 sialosyl sialyltransferase [EC:2.4.-.-]	ko:K12246	0.00842993	0.00124301	6.78188	TRUE
qrr	quorum regulatory RNA Qrr	ko:K15851	0.00421496	0.000621504	6.78188	FALSE
mrsA	2-ketoarginine methyltransferase [EC:.1.1.243]	ko:K16215	0.00842993	0.00124301	6.78188	FALSE
sipD, ipaD, bipD	invasin D	ko:K13287	0.0663857	0.00994406	6.67591	TRUE
phsB	thiosulfate reductase electron transport protein	ko:K08353	0.0410959	0.00621504	6.61233	FALSE
tadD	tight adherence protein D	ko:K12512	0.0410959	0.00621504	6.61233	FALSE
tadG	tight adherence protein G	ko:K12515	0.0410959	0.00621504	6.61233	FALSE
crtM	4,4-diapophytoene synthase [EC:.5.1.96]	ko:K10208	0.0368809	0.00559354	6.59349	FALSE
crtN	4,4-diapophytoene desaturase [EC:.3.8.2]	ko:K10209	0.0368809	0.00559354	6.59349	FALSE
sagA	streptolysin S associated protein	ko:K11046	0.032666	0.00497203	6.56994	TRUE
oapA	opacity associated protein	ko:K07268	0.024236	0.00372902	6.4993	TRUE
atl	bifunctional autolysin [EC:.5.1.28]	ko:K13714	0.0442571	0.00683654	6.47361	TRUE
pchA	salicylate biosynthesis isochorismate synthase [EC:.4.4.2]	ko:K01851	0.0200211	0.00310752	6.44278	TRUE
waaK, rfaK	UDP-N-acetylglucosamine:(glucosyl)LPS alpha-1,2-N-acetylglucosaminyltransfe	ko:K03280	0.0400421	0.00621504	6.44278	TRUE
pglF	UDP-N-acetyl-D-glucosamine 4,6-dehydratase [EC:.2.1.135]	ko:K15912	0.0158061	0.00248602	6.35801	FALSE
nmpC, ompD	outer membrane porin protein LC	ko:K16076	0.0790306	0.0124301	6.35801	FALSE
sseF	secreted effector protein SseF	ko:K15350	0.0432034	0.00683654	6.31948	TRUE
sdrC_D_E	serine-aspartate repeat-containing protein C/D/E	ko:K14194	0.0389884	0.00621504	6.27323	TRUE
pagC	putatice virulence related protein PagC	ko:K07804	0.0737619	0.0118086	6.24646	TRUE
E3.4.13.-	D-alanyl-D-alanine dipeptidase [EC:3.4.13.-]	ko:K01274	0.0463646	0.00745805	6.21672	FALSE
fnbA	fibronectin-binding protein A	ko:K13732	0.0347734	0.00559354	6.21672	TRUE
pseF	pseudaminic acid cytidylyltransferase [EC:.7.7.81]	ko:K15899	0.0115911	0.00186451	6.21672	TRUE
pks18	alpha-pyrone synthase	ko:K16233	0.0231823	0.00372902	6.21672	FALSE
ssrA	two-component system, LuxR family, secretion system sensor histidine kinase	ko:K14978	0.061117	0.00994406	6.14607	TRUE
E2.7.7.6	DNA-directed RNA polymerase [EC:.7.7.6]	ko:K00960	0.0189673	0.00310752	6.10369	FALSE
flaI	flagellar rod protein FlaI	ko:K06604	0.0189673	0.00310752	6.10369	FALSE
feoC1	putative ferrous iron transport protein C	ko:K10123	0.0189673	0.00310752	6.10369	FALSE
luxU	two-component system, phosphorelay protein LuxU	ko:K10911	0.0189673	0.00310752	6.10369	FALSE
hapR	TetR/AcrR family transcriptional regulator, hemagglutinin/protease regulato	ko:K10913	0.0189673	0.00310752	6.10369	FALSE
toxS	transmembrane regulatory protein ToxS	ko:K10922	0.0189673	0.00310752	6.10369	FALSE
sipC, ipaC, bipC	invasin C	ko:K13286	0.052687	0.00870106	6.05525	TRUE
E5.3.4.1	protein disulfide-isomerase [EC:.3.4.1]	ko:K01829	0.0295047	0.00497203	5.93414	FALSE
E3.2.1.80	fructan beta-fructosidase [EC:.2.1.80]	ko:K03332	0.00737619	0.00124301	5.93414	FALSE
K16192, arfB	uncharacterized membrane protein ArfB	ko:K16192	0.0147524	0.00248602	5.93414	FALSE
yscW	type III secretion protein SctW	ko:K04058	0.216017	0.0366687	5.89104	TRUE
tadE	tight adherence protein E	ko:K12513	0.0400421	0.00683654	5.85707	FALSE
esp, sigA, sepA	serine protease autotransporter [EC:3.4.21.-]	ko:K12684	0.0505796	0.00870106	5.81304	TRUE
E1.3.1.45	2-hydroxyisoflavone reductase [EC:.3.1.45]	ko:K05281	0.0179136	0.00310752	5.76459	FALSE
sspB2, sspP, scpA	staphopain A [EC:.4.22.48]	ko:K08258	0.0358272	0.00621504	5.76459	TRUE
toxR	cholera toxin transcriptional activator	ko:K10921	0.0179136	0.00310752	5.76459	FALSE
rfbV	abequosyltransferase [EC:2.4.1.-]	ko:K13005	0.0316122	0.00559354	5.65156	TRUE
K10917, aphA	PadR family transcriptional regulator, regulatory protein AphA	ko:K10917	0.0105374	0.00186451	5.65156	FALSE
tcpA	toxin co-regulated pilin	ko:K10930	0.0105374	0.00186451	5.65156	TRUE
tcpB	toxin co-regulated pilus biosynthesis protein B	ko:K10931	0.0105374	0.00186451	5.65156	TRUE
tcpC	toxin co-regulated pilus biosynthesis outer membrane protein C	ko:K10932	0.0105374	0.00186451	5.65156	TRUE
tcpE	toxin co-regulated pilus biosynthesis protein E	ko:K10934	0.0105374	0.00186451	5.65156	TRUE
tcpQ	toxin co-regulated pilus biosynthesis protein Q	ko:K10962	0.0105374	0.00186451	5.65156	TRUE
tcpT	toxin co-regulated pilus biosynthesis protein T	ko:K10965	0.0105374	0.00186451	5.65156	TRUE
tadF	tight adherence protein F	ko:K12514	0.0421496	0.00745805	5.65156	FALSE
amsB	amylovoran biosynthesis glycosyltransferase AmsB [EC:2.4.-.-]	ko:K16700	0.0105374	0.00186451	5.65156	TRUE
amsG	UDP-galactose-lipid carrier transferase	ko:K16707	0.0105374	0.00186451	5.65156	TRUE
amsC	amylovoran biosynthesis protein AmsC	ko:K16708	0.0105374	0.00186451	5.65156	TRUE
amsF	amylovoran biosynthesis protein AmsF	ko:K16709	0.0105374	0.00186451	5.65156	TRUE
rstA1	phage replication initiation protein	ko:K07467	0.0453109	0.00807955	5.60809	TRUE
ssrB	two-component system, LuxR family, secretion system response regulator SsrB	ko:K14979	0.0621707	0.0111871	5.55737	TRUE
waaI, rfaI	UDP-D-galactose:(glucosyl)LPS alpha-1,3-D-galactosyltransferase [EC:.4.1.44	ko:K03278	0.0379347	0.00683654	5.54881	FALSE
dgaF	2-dehydro-3-deoxy-phosphogluconate aldolase [EC:.1.2.14]	ko:K17463	0.0442571	0.00807955	5.47767	FALSE
K07097	NO DATA	ko:K07097	0.0305585	0.00559354	5.46318	FALSE
pgtC	phosphoglycerate transport regulatory protein PgtC	ko:K08478	0.0779768	0.0142946	5.45499	FALSE
irp4, ybtT	yersiniabactin synthetase, thioesterase component	ko:K05374	0.0474183	0.00870106	5.44972	TRUE
tspA	uncharacterized membrane protein	ko:K07288	0.0168599	0.00310752	5.4255	FALSE
mshF	MSHA biogenesis protein MshF	ko:K12277	0.0168599	0.00310752	5.4255	FALSE
wbyK	mannosyltransferase [EC:2.4.1.-]	ko:K13001	0.0168599	0.00310752	5.4255	FALSE
pglE	UDP-N-acetylbacillosamine transaminase [EC:.6.1.34]	ko:K15910	0.0168599	0.00310752	5.4255	FALSE
E3.2.1.15	polygalacturonase [EC:.2.1.15]	ko:K01184	0.0368809	0.00683654	5.39467	FALSE
yscI	type III secretion protein SctI	ko:K04053	0.0368809	0.00683654	5.39467	TRUE
fhaC	hemolysin activation/secretion protein	ko:K07326	0.0368809	0.00683654	5.39467	TRUE
dgaE	D-glucosaminate-6-phosphate dehydratase [EC:4.3.1.-]	ko:K17468	0.0400421	0.00745805	5.36898	FALSE
E3.1.4.12	sphingomyelin phosphodiesterase [EC:.1.4.12]	ko:K01117	0.0231823	0.00435053	5.32862	TRUE
gatR	DeoR family transcriptional regulator, galactitol utilization operon repres	ko:K02436	0.0979979	0.0186451	5.25595	FALSE
gspS	general secretion pathway protein S	ko:K02465	0.0453109	0.00870106	5.20751	FALSE
bigA	putative surface-exposed virulence protein	ko:K12516	0.0547945	0.0105656	5.18614	FALSE
pgtA	two-component system, NtrC family, phosphoglycerate transport system respon	ko:K08476	0.0769231	0.0149161	5.15705	FALSE
E1.1.1.61	4-hydroxybutyrate dehydrogenase [EC:.1.1.61]	ko:K00043	0.0158061	0.00310752	5.08641	FALSE
DHCR7	7-dehydrocholesterol reductase [EC:.3.1.21]	ko:K00213	0.00632244	0.00124301	5.08641	FALSE
ASMT	acetylserotonin N-methyltransferase [EC:.1.1.4]	ko:K00543	0.0126449	0.00248602	5.08641	FALSE
E3.4.24.13	IgA-specific metalloendopeptidase [EC:.4.24.13]	ko:K01390	0.00316122	0.000621504	5.08641	TRUE
E3.6.3.10	H+/K+-exchanging ATPase [EC:.6.3.10]	ko:K01541	0.00316122	0.000621504	5.08641	FALSE
E4.1.1.1, pdc	pyruvate decarboxylase [EC:.1.1.1]	ko:K01568	0.00316122	0.000621504	5.08641	FALSE
E4.2.-.-	<nobr>Enzymes [BR:<a href="/kegg-bin/get_htext?ko01000+K01743">ko01000</a>]	ko:K01743	0.00316122	0.000621504	5.08641	FALSE
E4.3.3.2	strictosidine synthase [EC:.3.3.2]	ko:K01757	0.00316122	0.000621504	5.08641	FALSE
gspO	general secretion pathway protein O [EC:.4.23.43]	ko:K02464	0.0600632	0.0118086	5.08641	FALSE
pcaT	MFS transporter, MHS family, dicarboxylic acid transporter PcaT	ko:K02625	0.0126449	0.00248602	5.08641	FALSE
E3.1.30.1	<nobr>Enzymes [BR:<a href="/kegg-bin/get_htext?ko01000+K05986">ko01000</a>]	ko:K05986	0.00948367	0.00186451	5.08641	FALSE
pgtB	two-component system, NtrC family, phosphoglycerate transport system sensor	ko:K08475	0.0758693	0.0149161	5.08641	FALSE
zmpB	zinc metalloprotease ZmpB [EC:3.4.24.-]	ko:K08643	0.0158061	0.00310752	5.08641	FALSE
aepZ	2-aminoethylphosphonate-pyruvate transaminase	ko:K09469	0.00316122	0.000621504	5.08641	FALSE
hcnA	hydrogen cyanide synthase HcnA [EC:.4.99.5]	ko:K10814	0.00948367	0.00186451	5.08641	FALSE
hcnB	hydrogen cyanide synthase HcnB [EC:.4.99.5]	ko:K10815	0.00948367	0.00186451	5.08641	FALSE
hcnC	hydrogen cyanide synthase HcnC [EC:.4.99.5]	ko:K10816	0.00948367	0.00186451	5.08641	FALSE
tlh	thermolabile hemolysin	ko:K11018	0.0158061	0.00310752	5.08641	FALSE
attB	mannopine transport system permease protein	ko:K11078	0.0189673	0.00372902	5.08641	FALSE
attA2	mannopine transport system permease protein	ko:K11079	0.0189673	0.00372902	5.08641	FALSE
pks1_15	polyketide synthase 1/15	ko:K12430	0.0316122	0.00621504	5.08641	FALSE
sspB1	staphopain B [EC:3.4.22.-]	ko:K13715	0.0347734	0.00683654	5.08641	TRUE
cfa6	coronafacic acid polyketide synthase Cfa6	ko:K15644	0.00316122	0.000621504	5.08641	FALSE
cfa7	coronafacic acid polyketide synthase Cfa7	ko:K15645	0.00316122	0.000621504	5.08641	FALSE
sseB	secreted effector protein SseB	ko:K15344	0.0442571	0.00870106	5.08641	TRUE
luxR	LuxR family transcriptional regulator, transcriptional activator of the bio	ko:K15852	0.0221286	0.00435053	5.08641	FALSE
iucB	acetyl CoA:N6-hydroxylysine acetyl transferase [EC:.3.1.102]	ko:K03896	0.0590095	0.0118086	4.99717	TRUE
pgtP	MFS transporter, OPA family, phosphoglycerate transporter protein	ko:K11382	0.0558483	0.0111871	4.99221	FALSE
irp1, HMWP1	yersiniabactin nonribosomal peptide/polyketide synthase	ko:K04786	0.0495258	0.00994406	4.98044	TRUE
dgaR	sigma-54 dependent transcriptional regulator, dga operon transcriptional ac	ko:K17473	0.0432034	0.00870106	4.9653	FALSE
pduL	phosphate propanoyltransferase [EC:.3.1.222]	ko:K13923	0.0832455	0.0167806	4.96082	FALSE
yscF	type III secretion protein SctF	ko:K03221	0.124341	0.0254817	4.87964	TRUE
fucK	L-fuculokinase [EC:.7.1.51]	ko:K00879	0.105374	0.0217526	4.8442	FALSE
bglG1	transcriptional antiterminator	ko:K03493	0.0842993	0.0174021	4.8442	FALSE
cansdh	carboxynorspermidine synthase [EC:.5.1.43]	ko:K13746	0.0210748	0.00435053	4.8442	FALSE
pchF	pyochelin synthetase	ko:K12240	0.0179136	0.00372902	4.80383	TRUE
ydiB	quinate/shikimate dehydrogenase [EC:.1.1.282]	ko:K05887	0.0832455	0.0174021	4.78364	FALSE
icmC, dotE	intracellular multiplication protein IcmC	ko:K12207	0.0147524	0.00310752	4.74731	TRUE
E1.1.3.21	alpha-glycerophosphate oxidase [EC:.1.3.21]	ko:K00105	0.0410959	0.00870106	4.72309	FALSE
ydaV	putative replication protein	ko:K10762	0.052687	0.0111871	4.70964	FALSE
trbB	TrbB protein	ko:K12228	0.0115911	0.00248602	4.66254	FALSE
yahN	amino acid exporter	ko:K03329	0.089568	0.0192666	4.64887	FALSE
citT	citrate:succinate antiporter	ko:K09477	0.132771	0.0285892	4.64411	FALSE
E1.8.-.-	<nobr>Enzymes [BR:<a href="/kegg-bin/get_htext?ko01000+K03423">ko01000</a>]	ko:K03423	0.0316122	0.00683654	4.62401	FALSE
fadD10	long chain fatty acid CoA ligase FadD10 [EC:6.2.1.-]	ko:K12422	0.0316122	0.00683654	4.62401	FALSE
artJ	arginine transport system substrate-binding protein	ko:K09996	0.240253	0.0522063	4.60199	FALSE
E3.4.21.19, sspA	glutamyl endopeptidase [EC:.4.21.19]	ko:K01318	0.0200211	0.00435053	4.60199	TRUE
ynfF	Tat-targeted selenate reductase subunit YnfF [EC:.97.1.9]	ko:K07310	0.0800843	0.0174021	4.60199	FALSE
vasH	sigma-54 specific transcriptional regulator	ko:K11908	0.0200211	0.00435053	4.60199	FALSE
tar	methyl-accepting chemotaxis protein II, aspartate sensor receptor	ko:K05875	0.133825	0.0292107	4.58137	TRUE
pduQ	1-propanol dehydrogenase	ko:K13921	0.0821918	0.0180236	4.56023	FALSE
adiY	AraC family transcriptional regulator, transcriptional activator of adiA	ko:K03755	0.0906217	0.0198881	4.55657	FALSE
sseC	secreted effector protein SseC	ko:K15345	0.0453109	0.00994406	4.55657	TRUE
comB	competence factor transport accessory protein ComB	ko:K12293	0.0168599	0.00372902	4.52125	FALSE
gumM	beta-1,4-glucosyltransferase [EC:2.4.1.-]	ko:K13660	0.0168599	0.00372902	4.52125	FALSE
purCD	fusion protein PurCD [EC:.3.2.6]	ko:K13713	0.00842993	0.00186451	4.52125	FALSE
NO DATA	NO DATA	ko:K15355	0.00842993	0.00186451	4.52125	FALSE
K16654	spore-specific protein	ko:K16654	0.0168599	0.00372902	4.52125	FALSE
K06887	NO DATA	ko:K06887	0.128556	0.0285892	4.49668	TRUE
K12445	trans enoyl reductase [EC:1.3.1.-]	ko:K12445	0.0305585	0.00683654	4.46987	FALSE
salK	two-component system, NarL family, secretion system sensor histidine kinase	ko:K14988	0.0305585	0.00683654	4.46987	FALSE
bisC	biotin/methionine sulfoxide reductase [EC:1.-.-.-]	ko:K08351	0.135933	0.0304537	4.46358	FALSE
sseD	secreted effector protein SseD	ko:K15346	0.0442571	0.00994406	4.45061	TRUE
sscA	secretion system chaperone SscA	ko:K15368	0.0442571	0.00994406	4.45061	TRUE
E2.3.2.21	cyclo(L-tyrosyl-L-tyrosyl) synthase [EC:.3.2.21]	ko:K17484	0.0221286	0.00497203	4.45061	FALSE
pseC	UDP-4-amino-4,6-dideoxy-L-N-acetyl-beta-L-altrosamine transaminase [EC:.6.1	ko:K15895	0.0632244	0.0142946	4.42296	FALSE
saeR	two-component system, OmpR family, response regulator SaeR	ko:K10682	0.0769231	0.0174021	4.42033	FALSE
iga	IgA-specific serine endopeptidase [EC:.4.21.72]	ko:K01347	0.0273973	0.00621504	4.40822	TRUE
E6.2.1.13	acetyl-CoA synthetase (ADP-forming) [EC:.2.1.13]	ko:K01905	0.0136986	0.00310752	4.40822	FALSE
irp5, ybtE	yersiniabactin salicyl-AMP ligase [EC:6.3.2.-]	ko:K04783	0.0547945	0.0124301	4.40822	TRUE
phsC	thiosulfate reductase cytochrome b subunit	ko:K08354	0.0958904	0.0217526	4.40822	FALSE
CQSA	CAI-1 autoinducer synthase [EC:2.3.-.-]	ko:K10915	0.0136986	0.00310752	4.40822	FALSE
uhpT	MFS transporter, OPA family, hexose phosphate transport protein UhpT	ko:K07784	0.209694	0.0478558	4.3818	TRUE
fimW	fimbrial protein FimW	ko:K08087	0.0379347	0.00870106	4.35978	TRUE
hlyII	hemolysin II	ko:K11032	0.0484721	0.0111871	4.33287	TRUE
leuL	leu operon leader peptide	ko:K05806	0.0537408	0.0124301	4.32345	FALSE
hlyE, clyA, sheA	hemolysin E	ko:K11139	0.0400421	0.00932256	4.29519	FALSE
PTS-Dga-EIID, dgaD	PTS system, D-glucosaminate-specific IID component	ko:K17467	0.0558483	0.0130516	4.27904	FALSE
nrfE	cytochrome c-type biogenesis protein NrfE	ko:K04016	0.122234	0.0285892	4.27553	FALSE
pphB	serine/threonine protein phosphatase 2 [EC:.1.3.16]	ko:K07314	0.0769231	0.0180236	4.2679	FALSE
trg	methyl-accepting chemotaxis protein III, ribose and galactose sensor recept	ko:K05876	0.103267	0.0242387	4.26041	TRUE
E2.1.1.113	site-specific DNA-methyltransferase (cytosine-N4-specific) [EC:.1.1.113]	ko:K00590	0.0105374	0.00248602	4.23867	FALSE
E2.1.-.-	<nobr>Enzymes [BR:<a href="/kegg-bin/get_htext?ko01000+K00614">ko01000</a>]	ko:K00614	0.0210748	0.00497203	4.23867	FALSE
E3.1.11.3	exodeoxyribonuclease (lambda-induced) [EC:.1.11.3]	ko:K01143	0.0052687	0.00124301	4.23867	FALSE
E4.6.1.-	putative cyclase [EC:4.6.1.-]	ko:K05345	0.0158061	0.00372902	4.23867	TRUE
attC	mannopine transport system substrate-binding protein	ko:K11077	0.0158061	0.00372902	4.23867	FALSE
amsL	exopolysaccharide (amylovoran) exporter	ko:K16696	0.0105374	0.00248602	4.23867	TRUE
PTS-Dga-EIIB, dgaB	PTS system, D-glucosaminate-specific IIB component [EC:.7.1.69]	ko:K17465	0.0547945	0.0130516	4.1983	FALSE
K09145	hypothetical protein	ko:K09145	0.0442571	0.0105656	4.18881	FALSE
hasR	heme acquisition protein HasR	ko:K16152	0.0337197	0.00807955	4.17346	FALSE
uhpC	MFS transporter, OPA family, sugar phosphate sensor protein UhpC	ko:K07783	0.271865	0.0652579	4.16601	FALSE
slo	thiol-activated cytolysin	ko:K11031	0.113804	0.0273462	4.16161	TRUE
lst	beta-galactosamide-alpha-2,3-sialyltransferase [EC:2.4.99.-]	ko:K00785	0.0463646	0.0111871	4.14448	FALSE
femX, fmhB	peptidoglycan pentaglycine glycine transferase (the first glycine) [EC:.3.2	ko:K11693	0.0463646	0.0111871	4.14448	FALSE
fadD23	fatty acid CoA ligase FadD23	ko:K12425	0.0231823	0.00559354	4.14448	FALSE
yscC	type III secretion protein SctC	ko:K03219	0.251844	0.0609074	4.13487	TRUE
aidA-I, misL	autotransporter family porin	ko:K12678	0.100105	0.0242387	4.12999	TRUE
yfkQ	spore germination protein	ko:K06307	0.0179136	0.00435053	4.11757	FALSE
lasA	LasA protease [EC:3.4.24.-]	ko:K08642	0.0179136	0.00435053	4.11757	TRUE
pchC	pyochelin biosynthetic protein PchC	ko:K12242	0.0179136	0.00435053	4.11757	TRUE
ABCC-BAC.COMA, comA	ATP-binding cassette, subfamily C, bacterial, competence factor transportin	ko:K12292	0.0179136	0.00435053	4.11757	FALSE
flu	antigen 43	ko:K12687	0.0358272	0.00870106	4.11757	FALSE
fliZ	FliZ protein	ko:K02425	0.13804	0.0335612	4.11308	TRUE
allR	IclR family transcriptional regulator, negative regulator of allantoin and	ko:K10973	0.0842993	0.0205096	4.11023	FALSE
saeS	two-component system, OmpR family, sensor histidine kinase SaeS [EC:.7.13.3	ko:K10681	0.0790306	0.0192666	4.10194	FALSE
glyQS	glycyl-tRNA synthetase [EC:.1.1.14]	ko:K14164	0.0916754	0.0223741	4.09738	FALSE
lprA	lipoprotein LprA	ko:K14955	0.0305585	0.00745805	4.09738	FALSE
PTS-Dga-EIIA, dgaA	PTS system, D-glucosaminate-specific IIA component [EC:.7.1.69]	ko:K17464	0.0558483	0.0136731	4.08454	FALSE
PTS-Dga-EIIC, dgaC	PTS system, D-glucosaminate-specific IIC component	ko:K17466	0.0558483	0.0136731	4.08454	FALSE
yscO	type III secretion protein SctO	ko:K04056	0.0379347	0.00932256	4.06913	TRUE
K06882	NO DATA	ko:K06882	0.0252898	0.00621504	4.06913	FALSE
K17811	halimadienyl-diphosphate synthase [EC:.5.1.16]	ko:K17811	0.0252898	0.00621504	4.06913	FALSE
E3.1.2.20	acyl-CoA hydrolase [EC:.1.2.20]	ko:K01073	0.032666	0.00807955	4.04304	FALSE
aldB	aldehyde dehydrogenase [EC:1.2.1.-]	ko:K00138	0.100105	0.0248602	4.02674	FALSE
agaA	N-acetylgalactosamine-6-phosphate deacetylase [EC:.5.1.25]	ko:K02079	0.0821918	0.0205096	4.00747	FALSE
elaB	ElaB protein	ko:K05594	0.136986	0.0341827	4.00747	FALSE
mas	mycocerosic acid synthase [EC:.3.1.111]	ko:K11628	0.0273973	0.00683654	4.00747	TRUE
eutK	ethanolamine utilization protein EutK	ko:K04025	0.0969442	0.0242387	3.99957	FALSE
glmY	small regulatory RNA GlmY	ko:K15841	0.0347734	0.00870106	3.99646	FALSE
vasL	type VI secretion system protein VasL	ko:K11911	0.111697	0.0279677	3.99377	FALSE
E3.2.1.-	<nobr>Enzymes [BR:<a href="/kegg-bin/get_htext?ko01000+K01238">ko01000</a>]	ko:K01238	0.056902	0.0142946	3.98067	FALSE
E2.7.3.3	arginine kinase [EC:.7.3.3]	ko:K00934	0.00737619	0.00186451	3.95609	FALSE
caiF	transcriptional activator CaiF	ko:K08277	0.0885142	0.0223741	3.95609	FALSE
icmJ, dotN	intracellular multiplication protein IcmJ	ko:K12212	0.0147524	0.00372902	3.95609	TRUE
mbtM	long-chain-fatty-acid--[acyl-carrier-protein] ligase [EC:.2.1.20]	ko:K01909	0.116965	0.0298322	3.92077	TRUE
yihU	putative dehydrogenase [EC:1.1.-.-]	ko:K08318	0.102213	0.0261032	3.91573	FALSE
hofP	pilus assembly protein HofP	ko:K12291	0.128556	0.0329397	3.90278	FALSE
waaY, rfaY	heptose (II) phosphotransferase [EC:2.7.1.-]	ko:K02850	0.0916754	0.0236172	3.88173	FALSE
E1.1.1.251, gatD	galactitol-1-phosphate 5-dehydrogenase [EC:.1.1.251]	ko:K00094	0.0937829	0.0242387	3.86915	FALSE
wcaC	putative colanic acid biosynthesis glycosyltransferase [EC:2.4.-.-]	ko:K13684	0.0937829	0.0242387	3.86915	FALSE
adiC	arginine:agmatine antiporter	ko:K03759	0.11275	0.0292107	3.8599	FALSE
ompT	omptin [EC:.4.23.49]	ko:K01355	0.0358272	0.00932256	3.84306	FALSE
wcaM	colanic acid biosynthesis protein WcaM	ko:K16711	0.0906217	0.0236172	3.83711	FALSE
E5.3.3.-	<nobr>Enzymes [BR:<a href="/kegg-bin/get_htext?ko01000+K01828">ko01000</a>]	ko:K01828	0.00948367	0.00248602	3.81481	FALSE
pleC1	two-component system, cell cycle sensor kinase and response regulator [EC:.	ko:K02489	0.00948367	0.00248602	3.81481	FALSE
K07212	GGDEF domain	ko:K07212	0.00948367	0.00248602	3.81481	FALSE
E2.7.1.76, dak	deoxyadenosine kinase [EC:.7.1.76]	ko:K10353	0.00948367	0.00248602	3.81481	FALSE
K12227, traL	TraL protein	ko:K12227	0.00948367	0.00248602	3.81481	FALSE
recE	exodeoxyribonuclease VIII [EC:3.1.11.-]	ko:K10906	0.0684932	0.0180236	3.80019	FALSE
tdcC	threonine transporter	ko:K03838	0.108535	0.0285892	3.79638	FALSE
tdcR	threonine dehydratase operon activator protein	ko:K07591	0.0495258	0.0130516	3.79462	FALSE
thrL	thr operon leader peptide	ko:K08278	0.0400421	0.0105656	3.78987	FALSE
preT	dihydropyrimidine dehydrogenase (NAD+) subunit PreT [EC:.3.1.1]	ko:K17722	0.101159	0.0267247	3.78523	FALSE
eutG	alcohol dehydrogenase	ko:K04022	0.0916754	0.0242387	3.7822	FALSE
ermC, ermA	23S rRNA (adenine2085-N6)-dimethyltransferase [EC:.1.1.184]	ko:K00561	0.0210748	0.00559354	3.76771	FALSE
sufI	suppressor of ftsI	ko:K04753	0.18019	0.0478558	3.76526	FALSE
E2.7.2.15, tdcD, pduW	propionate kinase [EC:.7.2.15]	ko:K00932	0.107482	0.0285892	3.75952	FALSE
PTS-Tre-EIIA, treP	PTS system, trehalose-specific IIA component [EC:.7.1.69]	ko:K02817	0.0769231	0.0205096	3.75058	FALSE
wcaD	putative colanic acid polymerase	ko:K13620	0.0885142	0.0236172	3.74788	FALSE
pgpB	phosphatidylglycerophosphatase B [EC:.1.3.27]	ko:K01096	0.202318	0.0540709	3.74172	FALSE
sgrR	SgrR family transcriptional regulator	ko:K11925	0.169652	0.0453698	3.73932	FALSE
uspB	universal stress protein B	ko:K06144	0.17176	0.0459913	3.73461	FALSE
E1.14.1.-	<nobr>Enzymes [BR:<a href="/kegg-bin/get_htext?ko01000+K00470">ko01000</a>]	ko:K00470	0.0115911	0.00310752	3.73003	FALSE
E6.3.2.-	<nobr>Enzymes [BR:<a href="/kegg-bin/get_htext?ko01000+K01932">ko01000</a>]	ko:K01932	0.0115911	0.00310752	3.73003	FALSE
cadB	cadaverine:lysine antiporter	ko:K03757	0.115911	0.0310752	3.73003	FALSE
gumL	pyruvyltransferase	ko:K13665	0.0115911	0.00310752	3.73003	FALSE
rcsD	two-component system, NarL family, sensor histidine kinase RcsD [EC:.7.13.3	ko:K07676	0.150685	0.0403978	3.73003	FALSE
pseH	UDP-4-amino-4,6-dideoxy-N-acetyl-beta-L-altrosamine N-acetyltransferase [EC	ko:K15896	0.0600632	0.0161591	3.71699	TRUE
yscS	type III secretion protein SctS	ko:K03227	0.256059	0.0689869	3.7117	TRUE
crtP	diapolycopene oxygenase [EC:.14.99.44]	ko:K10210	0.0368809	0.00994406	3.70884	FALSE
crtQ	4,4-diaponeurosporenoate glycosyltransferase [EC:2.4.1.-]	ko:K10211	0.0368809	0.00994406	3.70884	FALSE
lctO	lactate oxidase [EC:1.13.12.-]	ko:K10530	0.052687	0.0142946	3.6858	FALSE
murR	RpiR family transcriptional regulator, murPQ operon repressor	ko:K15835	0.0663857	0.0180236	3.68326	FALSE
tnaB	low affinity tryptophan permease	ko:K03836	0.0547945	0.0149161	3.67352	FALSE
attA1	mannopine transport system ATP-binding protein	ko:K11080	0.0136986	0.00372902	3.67352	FALSE
fimH	minor fimbrial subunit	ko:K07350	0.0979979	0.0267247	3.66694	TRUE
degP, htrA	serine protease Do [EC:.4.21.107]	ko:K04771	0.200211	0.0546924	3.66067	FALSE
crl	sigma factor-binding protein Crl	ko:K11926	0.174921	0.0478558	3.65517	FALSE
eutD	phosphotransacetylase	ko:K04020	0.0927292	0.0254817	3.63906	FALSE
E2.3.2.5	glutaminyl-peptide cyclotransferase [EC:.3.2.5]	ko:K00683	0.0158061	0.00435053	3.63315	FALSE
lysAC	bifunctional diaminopimelate decarboxylase / aspartate kinase [EC:.1.1.20]	ko:K12526	0.0316122	0.00870106	3.63315	FALSE
hasA	heme acquisition protein HasA	ko:K12545	0.0316122	0.00870106	3.63315	TRUE
pagO	putative membrane protein PagO	ko:K07790	0.0474183	0.0130516	3.63315	FALSE
cueR	MerR family transcriptional regulator, copper efflux regulator	ko:K11923	0.175975	0.0484773	3.63004	TRUE
rzpD	prophage endopeptidase [EC:3.4.-.-]	ko:K14744	0.11275	0.0310752	3.6283	FALSE
hofD, hopD	leader peptidase HopD [EC:.4.23.43]	ko:K02506	0.0990516	0.0273462	3.62214	TRUE
hofN	pilus assembly protein HofN	ko:K12289	0.148577	0.0410193	3.62214	TRUE
leuO	LysR family transcriptional regulator, transcriptional activator for leuABC	ko:K05798	0.151739	0.0422623	3.5904	FALSE
atoS	two-component system, NtrC family, sensor histidine kinase AtoS [EC:.7.13.3	ko:K07710	0.17176	0.0478558	3.58911	FALSE
icmT, traK	intracellular multiplication protein IcmT	ko:K12222	0.0200211	0.00559354	3.57932	TRUE
artP	arginine transport system ATP-binding protein [EC:3.6.3.-]	ko:K10000	0.204426	0.0571784	3.57523	FALSE
ytfB	hypothetical protein	ko:K07269	0.170706	0.0478558	3.56709	TRUE
K07741	anti-repressor protein	ko:K07741	0.0642782	0.0180236	3.56633	FALSE
yfaU	2-dehydro-3-deoxy-L-rhamnonate aldolase [EC:.1.2.53]	ko:K12660	0.0864067	0.0242387	3.56483	TRUE
yscT	type III secretion protein SctT	ko:K03228	0.263435	0.073959	3.56191	TRUE
K15911	tuberculosinol/isotuberculosinol synthase [EC:.1.7.8]	ko:K15911	0.0221286	0.00621504	3.56048	FALSE
nanK	N-acylmannosamine kinase [EC:.7.1.60]	ko:K00885	0.1549	0.0435053	3.56048	TRUE
rob	right origin-binding protein	ko:K05804	0.1549	0.0435053	3.56048	TRUE
K09943	hypothetical protein	ko:K09943	0.0927292	0.0261032	3.55241	FALSE
wzxC	lipopolysaccharide exporter	ko:K16695	0.0927292	0.0261032	3.55241	TRUE
fucR	DeoR family transcriptional regulator, L-fucose operon activator	ko:K02430	0.143309	0.0403978	3.54744	FALSE
E3.8.1.-	<nobr>KEGG Orthology (KO) [BR:<a href="/kegg-bin/get_htext?ko00001+K01564">	ko:K01564	0.024236	0.00683654	3.54507	FALSE
ureI	acid-activated urea channel	ko:K03191	0.0484721	0.0136731	3.54507	TRUE
emrR, mprA	MarR family transcriptional regulator, negative regulator of the multidrug	ko:K15974	0.173867	0.0490988	3.54117	TRUE
ppdC	prepilin peptidase dependent protein C	ko:K02681	0.175975	0.0497203	3.53929	FALSE
dexB	glucan 1,6-alpha-glucosidase [EC:.2.1.70]	ko:K01215	0.0505796	0.0142946	3.53837	FALSE
irp2, HMWP2	yersiniabactin nonribosomal peptide synthetase	ko:K04784	0.0505796	0.0142946	3.53837	TRUE
artM	arginine transport system permease protein	ko:K09998	0.204426	0.0577999	3.53678	FALSE
uidR	TetR/AcrR family transcriptional regulator, repressor for uid operon	ko:K16138	0.052687	0.0149161	3.53223	FALSE
ygeU, xdhC	xanthine dehydrogenase iron-sulfur-binding subunit	ko:K13480	0.0547945	0.0155376	3.52658	FALSE
uspF	universal stress protein F	ko:K14061	0.109589	0.0310752	3.52658	FALSE
yscD	type III secretion protein SctD	ko:K03220	0.142255	0.0403978	3.52136	TRUE
devS	two-component system, NarL family, sensor histidine kinase DevS [EC:.7.13.3	ko:K07682	0.028451	0.00807955	3.52136	TRUE
waaL, rfaL	O-antigen ligase [EC:6.-.-.-]	ko:K02847	0.115911	0.0329397	3.5189	FALSE
hofO	pilus assembly protein HofO	ko:K12290	0.130664	0.0372902	3.50397	FALSE
acpH	acyl carrier protein phosphodiesterase [EC:.1.4.14]	ko:K08682	0.167545	0.0478558	3.50103	FALSE
tdcA	LysR family transcriptional regulator, tdc operon transcriptional activator	ko:K07592	0.102213	0.0292107	3.49916	FALSE
artQ	arginine transport system permease protein	ko:K09999	0.204426	0.0584214	3.49916	FALSE
phoE	outer membrane pore protein E	ko:K11929	0.108535	0.0310752	3.49267	FALSE
aaeB	p-hydroxybenzoic acid efflux pump subunit AaeB	ko:K03468	0.145416	0.0416408	3.49216	FALSE
yscU	type III secretion protein SctU	ko:K03229	0.260274	0.0745805	3.48984	TRUE
mlc	transcriptional regulator of PTS gene	ko:K15545	0.186512	0.0534493	3.48951	FALSE
wcaB	putative colanic acid biosynthesis acetyltransferase WcaB [EC:2.3.1.-]	ko:K03819	0.114858	0.0329397	3.48691	FALSE
rssB, hnr	two-component system, unclassified family, response regulator	ko:K02485	0.164384	0.0472343	3.48017	TRUE
vasI	type VI secretion system protein VasI	ko:K11909	0.0821918	0.0236172	3.48017	FALSE
ABC.VB12.P, btuC	vitamin B12 transport system permease protein	ko:K06073	0.168599	0.0484773	3.47788	FALSE
allS	LysR family transcriptional regulator, transcriptional activator of the all	ko:K10972	0.0864067	0.0248602	3.47571	FALSE
csgC	curli production protein	ko:K04336	0.0885142	0.0254817	3.47364	TRUE
fimF	minor fimbrial subunit	ko:K07348	0.0948367	0.0273462	3.468	TRUE
hofM	pilus assembly protein HofM	ko:K12288	0.14647	0.0422623	3.46574	TRUE
yscV	type III secretion protein SctV	ko:K03230	0.251844	0.072716	3.46339	TRUE
pheP	phenylalanine-specific permease	ko:K11732	0.101159	0.0292107	3.46309	FALSE
dinI	DNA-damage-inducible protein I	ko:K12149	0.152792	0.0441268	3.46258	FALSE
waaO, rfaI	UDP-glucose:(glucosyl)LPS alpha-1,3-glucosyltransferase [EC:2.4.1.-]	ko:K03275	0.0558483	0.0161591	3.45615	FALSE
hisJ	histidine transport system substrate-binding protein	ko:K10014	0.169652	0.0490988	3.45532	FALSE
iucC	aerobactin synthase [EC:.3.2.39]	ko:K03895	0.0600632	0.0174021	3.45149	TRUE
nudK	GDP-mannose pyrophosphatase NudK [EC:3.6.1.-]	ko:K12945	0.122234	0.0354257	3.45043	FALSE
yscJ	type III secretion protein SctJ	ko:K03222	0.25922	0.075202	3.44699	TRUE
E3.6.1.45	UDP-sugar diphosphatase [EC:.6.1.45]	ko:K08077	0.0684932	0.0198881	3.44392	FALSE
E4.1.-.-	<nobr>Enzymes [BR:<a href="/kegg-bin/get_htext?ko01000+K01671">ko01000</a>]	ko:K01671	0.0727081	0.0211311	3.4408	FALSE
secM	secretion monitor	ko:K13301	0.147524	0.0428838	3.44008	FALSE
cueO	blue copper oxidase	ko:K14588	0.151739	0.0441268	3.4387	FALSE
tehB	tellurite methyltransferase [EC:.1.1.265]	ko:K16868	0.239199	0.0696085	3.43635	FALSE
yscN	ATP synthase in type III secretion protein SctN [EC:.6.3.14]	ko:K03224	0.251844	0.0733375	3.43404	TRUE
csgA	major curlin subunit	ko:K04334	0.0874605	0.0254817	3.43229	TRUE
nagC	N-acetylglucosamine repressor	ko:K02565	0.183351	0.0534493	3.43037	TRUE
K09911	hypothetical protein	ko:K09911	0.198103	0.0577999	3.4274	FALSE
artI	arginine transport system substrate-binding protein	ko:K09997	0.204426	0.0596644	3.42626	FALSE
marR	MarR family transcriptional regulator, multiple antibiotic resistance prote	ko:K03712	0.108535	0.0316967	3.42418	FALSE
fdnH	formate dehydrogenase-N, beta subunit	ko:K08349	0.108535	0.0316967	3.42418	FALSE
soxS	AraC family transcriptional regulator, transcriptional activator of the sup	ko:K13631	0.11275	0.0329397	3.42293	TRUE
hslJ	heat shock protein HslJ	ko:K03668	0.14647	0.0428838	3.41551	FALSE
ftnB	ferritin-like protein 2	ko:K02255	0.103267	0.0304537	3.39094	FALSE
antA	anthranilate 1,2-dioxygenase (deaminating, decarboxylating) large subunit [	ko:K05599	0.0189673	0.00559354	3.39094	FALSE
antB	anthranilate 1,2-dioxygenase (deaminating, decarboxylating) small subunit [	ko:K05600	0.0189673	0.00559354	3.39094	FALSE
antC	anthranilate dioxygenase reductase	ko:K11311	0.0189673	0.00559354	3.39094	FALSE
gntP	high-affinity gluconate transporter	ko:K16321	0.056902	0.0167806	3.39094	FALSE
yydI	putative peptide transport system ATP-binding protein	ko:K16917	0.0379347	0.0111871	3.39094	FALSE
E1.6.6.-	<nobr>Enzymes [BR:<a href="/kegg-bin/get_htext?ko01000+K00353">ko01000</a>]	ko:K00353	0.00210748	0.000621504	3.39094	FALSE
E2.8.2.-	<nobr>Enzymes [BR:<a href="/kegg-bin/get_htext?ko01000+K01025">ko01000</a>]	ko:K01025	0.0252898	0.00745805	3.39094	FALSE
E4.1.1.70	glutaconyl-CoA decarboxylase [EC:.1.1.70]	ko:K01615	0.00210748	0.000621504	3.39094	FALSE
yscR	type III secretion protein SctR	ko:K03226	0.263435	0.077688	3.39094	TRUE
yscK	type III secretion protein SctK	ko:K04054	0.0400421	0.0118086	3.39094	TRUE
E1.1.3.9	galactose oxidase [EC:.1.3.9]	ko:K04618	0.00842993	0.00248602	3.39094	FALSE
K07489	transposase	ko:K07489	0.00421496	0.00124301	3.39094	FALSE
mdtL	MFS transporter, DHA1 family, multidrug resistance protein	ko:K08163	0.109589	0.0323182	3.39094	FALSE
pla	plasminogen activator [EC:.4.23.48]	ko:K08566	0.0168599	0.00497203	3.39094	TRUE
yjjG	5-nucleotidase [EC:.1.3.5]	ko:K08723	0.118019	0.0348042	3.39094	FALSE
prdB	D-proline reductase (dithiol) PrdB [EC:.21.4.1]	ko:K10794	0.0105374	0.00310752	3.39094	FALSE
prdE	D-proline reductase (dithiol) PrdE [EC:.21.4.1]	ko:K10796	0.00842993	0.00248602	3.39094	FALSE
bst	beta-galactoside alpha-2,6-sialyltransferase (sialyltransferase 0160) [EC:.	ko:K12248	0.00210748	0.000621504	3.39094	FALSE
ppsC	phenolpthiocerol synthesis type-I polyketide synthase C	ko:K12442	0.0252898	0.00745805	3.39094	FALSE
waaW	(galactosyl)LPS 1,2-glucosyltransferase [EC:2.4.1.-]	ko:K12985	0.0273973	0.00807955	3.39094	TRUE
hopM1	effector protein HopM1	ko:K13461	0.00210748	0.000621504	3.39094	FALSE
rhiG	rhizoxin biosynthesis acyltransferase	ko:K15469	0.00421496	0.00124301	3.39094	FALSE
ofaC, arfC	arthrofactin-type cyclic lipopeptide synthetase C	ko:K15660	0.00421496	0.00124301	3.39094	FALSE
NO DATA	NO DATA	ko:K16592	0.00210748	0.000621504	3.39094	FALSE
idnR, gntH	LacI family transcriptional regulator, gluconate utilization system Gnt-II	ko:K06146	0.0653319	0.0192666	3.39094	FALSE
hofQ	protein transport protein HofQ	ko:K02507	0.175975	0.0522063	3.37075	TRUE
basR	two-component system, OmpR family, response regulator BasR	ko:K07771	0.157007	0.0466128	3.36833	TRUE
yfiM	putative lipoprotein	ko:K05811	0.148577	0.0441268	3.36706	FALSE
hha	haemolysin expression modulating protein	ko:K05839	0.148577	0.0441268	3.36706	FALSE
DPO3T, holE	DNA polymerase III subunit theta [EC:.7.7.7]	ko:K02345	0.14647	0.0435053	3.36672	FALSE
lpxP	palmitoleoyl transferase [EC:2.3.1.-]	ko:K12974	0.142255	0.0422623	3.366	FALSE
wzzB	chain length determinant protein (polysaccharide antigen chain regulator)	ko:K05789	0.106428	0.0316967	3.35769	TRUE
ynfH	Tat-targeted selenate reductase subunit YnfH	ko:K07312	0.100105	0.0298322	3.35562	FALSE
stpA	DNA-binding protein StpA	ko:K11685	0.0979979	0.0292107	3.35486	FALSE
nrfF	formate-dependent nitrite reductase complex subunit NrfF	ko:K04017	0.081138	0.0242387	3.34746	FALSE
aphA	acid phosphatase (class B) [EC:.1.3.2]	ko:K03788	0.151739	0.0453698	3.34449	FALSE
aaeA	p-hydroxybenzoic acid efflux pump subunit AaeA	ko:K15548	0.143309	0.0428838	3.34179	FALSE
mukF	chromosome partition protein MukF	ko:K03633	0.203372	0.0609074	3.33904	FALSE
K09917	hypothetical protein	ko:K09917	0.190727	0.0571784	3.33565	FALSE
ftsN	cell division protein FtsN	ko:K03591	0.18862	0.0565569	3.33504	FALSE
fsaB, talC	fructose-6-phosphate aldolase 2 [EC:4.1.2.-]	ko:K08314	0.111697	0.0335612	3.32814	FALSE
tesC	thioesterase III [EC:3.1.2.-]	ko:K12500	0.16333	0.0490988	3.32655	FALSE
insB	insertion element IS1 protein InsB	ko:K07480	0.103267	0.0310752	3.32312	FALSE
xltB	putative xylitol transport system permease protein	ko:K17206	0.0516333	0.0155376	3.32312	FALSE
basS	two-component system, OmpR family, sensor histidine kinase BasS [EC:.7.13.3	ko:K07643	0.140148	0.0422623	3.31614	TRUE
eptB	phosphoethanolamine transferase	ko:K12975	0.140148	0.0422623	3.31614	FALSE
kdpF	K+-transporting ATPase ATPase F chain	ko:K01545	0.0885142	0.0267247	3.31208	FALSE
sgcE	protein sgcE [EC:5.1.3.-]	ko:K14587	0.0410959	0.0124301	3.30616	FALSE
K09901	hypothetical protein	ko:K09901	0.194942	0.0590429	3.3017	FALSE
zot	zona occludens toxin	ko:K10954	0.0389884	0.0118086	3.3017	TRUE
UMF2	MFS transporter, UMF2 family, putative MFS family transporter protein	ko:K08219	0.143309	0.0435053	3.29405	FALSE
marA	AraC family transcriptional regulator, multiple antibiotic resistance prote	ko:K13632	0.106428	0.0323182	3.29312	FALSE
hofC	protein transport protein HofC	ko:K02505	0.175975	0.0534493	3.29236	TRUE
mukE	chromosome partition protein MukE	ko:K03804	0.202318	0.0615289	3.28818	FALSE
ibpB	molecular chaperone IbpB	ko:K04081	0.134879	0.0410193	3.28818	TRUE
pagP	palmitoyl transferase [EC:2.3.1.-]	ko:K12973	0.167545	0.0509633	3.28756	FALSE
cedA	cell division activator	ko:K15722	0.100105	0.0304537	3.28713	FALSE
ctpA_B	cation-transporting P-type ATPase A/B [EC:3.6.3.-]	ko:K12949	0.032666	0.00994406	3.28497	FALSE
caiA	crotonobetainyl-CoA dehydrogenase [EC:1.3.99.-]	ko:K08297	0.0958904	0.0292107	3.28272	FALSE
K07109	NO DATA	ko:K07109	0.189673	0.0577999	3.28155	FALSE
aroDE, DHQ-SDH	3-dehydroquinate dehydratase / shikimate dehydrogenase [EC:.2.1.10]	ko:K13832	0.0916754	0.0279677	3.27791	FALSE
uspG	universal stress protein G	ko:K11932	0.122234	0.0372902	3.27791	FALSE
fadD22	fatty acid CoA ligase FadD22	ko:K12424	0.0305585	0.00932256	3.27791	FALSE
fimI	fimbrial protein	ko:K07351	0.089568	0.0273462	3.27534	TRUE
caiE	carnitine operon protein CaiE	ko:K08279	0.089568	0.0273462	3.27534	FALSE
bssS	biofilm regulator BssS	ko:K12148	0.142255	0.0435053	3.26983	FALSE
iucA	N2-citryl-N6-acetyl-N6-hydroxylysine synthase [EC:.3.2.38]	ko:K03894	0.056902	0.0174021	3.26983	TRUE
tatE	sec-independent protein translocase protein TatE	ko:K03425	0.140148	0.0428838	3.26808	FALSE
PTS-Aga-EIID, agaE	PTS system, N-acetylgalactosamine-specific IID component	ko:K02747	0.164384	0.0503418	3.26535	FALSE
wzzE	lipopolysaccharide biosynthesis protein WzzE	ko:K05790	0.160169	0.0490988	3.26217	TRUE
lsrR	lsr operon transcriptional repressor	ko:K11531	0.105374	0.0323182	3.26052	FALSE
waaV	UDP-glucose:(glucosyl)LPS beta-1,3-glucosyltransferase [EC:2.4.1.-]	ko:K12983	0.0263435	0.00807955	3.26052	TRUE
treR1, treR	LacI family transcriptional regulator, trehalose operon repressor	ko:K03485	0.155954	0.0478558	3.25882	FALSE
ompF	outer membrane pore protein F	ko:K09476	0.151739	0.0466128	3.2553	FALSE
ybtX, irp8	MFS transporter, putative signal transducer	ko:K05373	0.0505796	0.0155376	3.2553	TRUE
uspD	universal stress protein D	ko:K14065	0.0505796	0.0155376	3.2553	FALSE
fimZ	two-component system, NarL family, response regulator, fimbrial Z protein,	ko:K07688	0.0969442	0.0298322	3.24965	TRUE
ygbJ	putative dehydrogenase [EC:1.1.-.-]	ko:K08319	0.12118	0.0372902	3.24965	TRUE
marB	multiple antibiotic resistance protein MarB	ko:K13630	0.0969442	0.0298322	3.24965	FALSE
uhpA	two-component system, NarL family, uhpT operon response regulator UhpA	ko:K07686	0.165437	0.0509633	3.2462	FALSE
astC	succinylornithine aminotransferase [EC:.6.1.81]	ko:K00840	0.141201	0.0435053	3.24561	FALSE
flhE	flagellar protein FlhE	ko:K03516	0.141201	0.0435053	3.24561	TRUE
caiB	crotonobetainyl-CoA:carnitine CoA-transferase [EC:2.8.3.-]	ko:K08298	0.0927292	0.0285892	3.24351	FALSE
dpiA, citB	two-component system, CitB family, response regulator CitB	ko:K07702	0.134879	0.0416408	3.2391	FALSE
bhsA	multiple stress resistance protein BhsA	ko:K12151	0.108535	0.0335612	3.23395	FALSE
grcA	autonomous glycyl radical cofactor	ko:K06866	0.194942	0.0602859	3.23363	FALSE
rgpI	glucosyltransferase [EC:2.4.1.-]	ko:K12999	0.0421496	0.0130516	3.22946	TRUE
sra	stationary-phase-induced ribosome-associated protein	ko:K02972	0.0821918	0.0254817	3.22553	FALSE
pks2	polyketide synthase 2	ko:K12431	0.0200211	0.00621504	3.22139	FALSE
ompN	outer membrane protein N	ko:K14062	0.100105	0.0310752	3.22139	FALSE
cyp121	mycocyclosin synthase [EC:.14.21.9]	ko:K17483	0.0200211	0.00621504	3.22139	FALSE
mukB	chromosome partition protein MukB	ko:K03632	0.198103	0.0615289	3.21968	FALSE
csgD	LuxR family transcriptional regulator, csgAB operon transcriptional regulat	ko:K04333	0.118019	0.0366687	3.21852	FALSE
thiK	thiamine kinase [EC:.7.1.89]	ko:K07251	0.153846	0.0478558	3.21479	FALSE
K09896	hypothetical protein	ko:K09896	0.189673	0.0590429	3.21247	FALSE
eutT	ethanolamine utilization cobalamin adenosyltransferase [EC:.5.1.17]	ko:K04032	0.12961	0.0403978	3.20835	FALSE
ulaD, sgaH	3-dehydro-L-gulonate-6-phosphate decarboxylase [EC:.1.1.85]	ko:K03078	0.161222	0.0503418	3.20255	FALSE
E3.1.3.23	sugar-phosphatase [EC:.1.3.23]	ko:K07757	0.107482	0.0335612	3.20255	FALSE
yrbB, coxA	spore cortex protein	ko:K06345	0.0179136	0.00559354	3.20255	FALSE
eamB	cysteine/O-acetylserine efflux protein	ko:K11249	0.089568	0.0279677	3.20255	FALSE
gumK	2-beta-glucuronyltransferase [EC:.4.1.264]	ko:K13659	0.0179136	0.00559354	3.20255	FALSE
ompX	outer membrane protein X	ko:K11934	0.141201	0.0441268	3.1999	FALSE
ppdD	prepilin peptidase dependent protein D	ko:K02682	0.174921	0.0546924	3.19827	TRUE
tyrP	tyrosine-specific transport protein	ko:K03834	0.3098	0.0969546	3.19531	FALSE
xltC	putative xylitol transport system substrate-binding protein	ko:K17205	0.0516333	0.0161591	3.19531	FALSE
wzxE	O-antigen flippase	ko:K16693	0.170706	0.0534493	3.19379	TRUE
hofB	protein transport protein HofB	ko:K02504	0.168599	0.0528278	3.19147	TRUE
emrY	MFS transporter, multidrug resistance protein Y	ko:K07786	0.0495258	0.0155376	3.18748	FALSE
xltA	putative xylitol transport system ATP-binding protein	ko:K17207	0.0495258	0.0155376	3.18748	FALSE
mtlR1, mtlR	mannitol operon repressor	ko:K02562	0.17176	0.0540709	3.17657	FALSE
caiT	L-carnitine/gamma-butyrobetaine antiporter	ko:K05245	0.0927292	0.0292107	3.17449	FALSE
PTS-Sor-EIIA, sorF	PTS system, sorbose-specific IIA component [EC:.7.1.69]	ko:K02812	0.0453109	0.0142946	3.16979	FALSE
tarJ	ribitol-5-phosphate 2-dehydrogenase [EC:.1.1.137]	ko:K05352	0.0906217	0.0285892	3.16979	FALSE
dcuS	two-component system, CitB family, sensor histidine kinase DcuS [EC:.7.13.3	ko:K07701	0.120126	0.0379117	3.16858	FALSE
PTS-Aga-EIIC, agaW	PTS system, N-acetylgalactosamine-specific IIC component	ko:K02746	0.16333	0.0515848	3.16624	FALSE
allP	allantoin permease	ko:K10975	0.0727081	0.0229956	3.16182	FALSE
nupG	MFS transporter, NHS family, nucleoside permease	ko:K03289	0.100105	0.0316967	3.15823	FALSE
cqsS	two-component system, CAI-1 autoinducer sensor kinase/phosphatase CqsS [EC:	ko:K10916	0.0136986	0.00435053	3.14873	FALSE
frsA	esterase FrsA [EC:3.1.-.-]	ko:K11750	0.178082	0.0565569	3.14873	FALSE
rnhA-dnaQ	ribonuclease HI / DNA polymerase III subunit epsilon [EC:.1.26.4]	ko:K14159	0.0136986	0.00435053	3.14873	FALSE
fyuA	pesticin/yersiniabactin receptor	ko:K15721	0.0547945	0.0174021	3.14873	FALSE
yeeJ	adhesin/invasin	ko:K13735	0.107482	0.0341827	3.14432	TRUE
wcaE	putative colanic acid biosynthesis glycosyltransferase [EC:2.4.-.-]	ko:K13683	0.0937829	0.0298322	3.14368	FALSE
arnF	undecaprenyl phosphate-alpha-L-ara4N flippase subunit ArnF	ko:K12963	0.160169	0.0509633	3.14282	FALSE
cadC	transcriptional activator of cad operon	ko:K03765	0.105374	0.0335612	3.13976	FALSE
pspD	phage shock protein D	ko:K03971	0.130664	0.0416408	3.13788	FALSE
PTS-Fru2-EIIA	PTS system, fructose-specific IIA-like component [EC:.7.1.69]	ko:K11201	0.114858	0.0366687	3.13231	FALSE
rlmG	23S rRNA (guanine1835-N2)-methyltransferase [EC:.1.1.174]	ko:K11391	0.114858	0.0366687	3.13231	FALSE
mcbR	GntR family transcriptional regulator, colanic acid and biofilm gene transc	ko:K13654	0.0758693	0.0242387	3.1301	FALSE
uidC, gusC	putative glucuronide porin	ko:K16140	0.0505796	0.0161591	3.1301	FALSE
dcuR	two-component system, CitB family, response regulator DcuR	ko:K07703	0.122234	0.0391548	3.12182	FALSE
virK	hypothetical protein	ko:K09824	0.207587	0.0665009	3.12156	FALSE
PTS-Mur-EIIB, murP	PTS system, N-acetylmuramic acid-specific IIB component [EC:.7.1.69]	ko:K11191	0.0969442	0.0310752	3.11966	FALSE
PTS-Mur-EIIC, murP	PTS system, N-acetylmuramic acid-specific IIC component	ko:K11192	0.0969442	0.0310752	3.11966	FALSE
uxuR	GntR family transcriptional regulator, uxuAB operon transcriptional repress	ko:K13637	0.157007	0.0503418	3.11883	FALSE
eutE	aldehyde dehydrogenase	ko:K04021	0.0948367	0.0304537	3.11413	FALSE
xapA	xanthosine phosphorylase [EC:2.4.2.-]	ko:K03815	0.106428	0.0341827	3.1135	FALSE
prdA	D-proline reductase (dithiol) PrdA [EC:.21.4.1]	ko:K10793	0.0115911	0.00372902	3.10836	FALSE
cof	HMP-PP phosphatase [EC:3.6.1.-]	ko:K11938	0.125395	0.0403978	3.10401	FALSE
cybC	soluble cytochrome b562	ko:K15536	0.181243	0.0584214	3.10235	FALSE
ygeR	lipoprotein YgeR	ko:K12943	0.111697	0.0360472	3.09862	FALSE
purR	LacI family transcriptional regulator, purine nucleotide synthesis represso	ko:K03604	0.198103	0.0640149	3.09464	FALSE
arnB, pmrH	UDP-4-amino-4-deoxy-L-arabinose-oxoglutarate aminotransferase [EC:.6.1.87]	ko:K07806	0.159115	0.0515848	3.08453	FALSE
E3.5.-.-	<nobr>Enzymes [BR:<a href="/kegg-bin/get_htext?ko01000+K01506">ko01000</a>]	ko:K01506	0.0210748	0.00683654	3.08267	FALSE
yscL	type III secretion protein SctL	ko:K03223	0.178082	0.0577999	3.08101	TRUE
mpaA	protein MpaA	ko:K14054	0.135933	0.0441268	3.0805	FALSE
lplT	MFS transporter, LPLT family, lysophospholipid transporter	ko:K08227	0.152792	0.0497203	3.07304	FALSE
lonH	Lon-like ATP-dependent protease [EC:3.4.21.-]	ko:K04770	0.202318	0.0658794	3.07104	FALSE
E2.7.8.12, tagF	CDP-glycerol glycerophosphotransferase [EC:.7.8.12]	ko:K09809	0.0400421	0.0130516	3.06799	FALSE
arnD	undecaprenyl phosphate-alpha-L-ara4FN deformylase [EC:3.5.-.-]	ko:K13014	0.160169	0.0522063	3.06799	FALSE
rffC, wecD	dTDP-4-amino-4,6-dideoxy-D-galactose acyltransferase [EC:.3.1.210]	ko:K16704	0.160169	0.0522063	3.06799	FALSE
rhaR	AraC family transcriptional regulator, L-rhamnose operon transcriptional ac	ko:K02854	0.12961	0.0422623	3.0668	FALSE
tsr	methyl-accepting chemotaxis protein I, serine sensor receptor	ko:K05874	0.148577	0.0484773	3.06489	TRUE
ulaF, sgaE	L-ribulose-5-phosphate 4-epimerase [EC:.1.3.4]	ko:K03077	0.153846	0.0503418	3.05603	FALSE
spoT, HDDC3	guanosine-3,5-bis(diphosphate) 3-pyrophosphohydrolase [EC:.1.7.2]	ko:K01139	0.334036	0.109385	3.05377	TRUE
araE	MFS transporter, SP family, arabinose:H+ symporter	ko:K02100	0.10432	0.0341827	3.05184	FALSE
nupX	nucleoside permease	ko:K16325	0.0379347	0.0124301	3.05184	FALSE
E3.1.3.2	acid phosphatase [EC:.1.3.2]	ko:K01078	0.056902	0.0186451	3.05184	TRUE
rcsA	LuxR family transcriptional regulator, capsular biosynthesis positive trans	ko:K07781	0.113804	0.0372902	3.05184	FALSE
ppdA	prepilin peptidase dependent protein A	ko:K02679	0.168599	0.0553139	3.04803	FALSE
fadK	acyl-CoA synthetase [EC:6.2.1.-]	ko:K12507	0.0832455	0.0273462	3.04414	FALSE
dpiB, citA	two-component system, CitB family, cit operon sensor histidine kinase CitA	ko:K07700	0.128556	0.0422623	3.04187	FALSE
cutF, nlpE	copper homeostasis protein (lipoprotein)	ko:K06079	0.145416	0.0478558	3.03863	FALSE
yfiF, trmG	RNA methyltransferase, TrmH family [EC:2.1.1.-]	ko:K03214	0.190727	0.0627719	3.03841	FALSE
pezT	UDP-N-acetylglucosamine kinase [EC:.7.1.176]	ko:K16214	0.0358272	0.0118086	3.034	FALSE
ABC.VB12.A, btuD	vitamin B12 transport system ATP-binding protein [EC:.6.3.33]	ko:K06074	0.169652	0.0559354	3.03301	FALSE
impI, vasC	type VI secretion system protein ImpI	ko:K11894	0.0979979	0.0323182	3.03228	FALSE
yqjH	ferric-chelate reductase (NADPH) [EC:.16.1.9]	ko:K07229	0.105374	0.0348042	3.02762	FALSE
ctpD	cation-transporting P-type ATPase D [EC:3.6.3.-]	ko:K12951	0.0263435	0.00870106	3.02762	FALSE
rhtC	threonine efflux protein	ko:K05835	0.139094	0.0459913	3.02435	FALSE
idnT	Gnt-II system L-idonate transporter	ko:K06157	0.0600632	0.0198881	3.02005	FALSE
nrfB	cytochrome c-type protein NrfB	ko:K04013	0.136986	0.0453698	3.01933	FALSE
nepI	MFS transporter, DHA1 family, purine ribonucleoside efflux pump	ko:K03445	0.0937829	0.0310752	3.01793	FALSE
DPO3P, holD	DNA polymerase III subunit psi [EC:.7.7.7]	ko:K02344	0.194942	0.0646364	3.01598	FALSE
mtr	tryptophan-specific transport protein	ko:K03835	0.211802	0.07023	3.01583	FALSE
hpaX	MFS transporter, ACS family, 4-hydroxyphenylacetate permease	ko:K02511	0.0842993	0.0279677	3.01417	FALSE
torY	trimethylamine-N-oxide reductase (cytochrome c), cytochrome c-type subunit	ko:K07821	0.0842993	0.0279677	3.01417	FALSE
gumH	alpha-1,3-mannosyltransferase [EC:.4.1.252]	ko:K13657	0.0168599	0.00559354	3.01417	FALSE
PTS-Fru2-EIIC	PTS system, fructose-specific IIC-like component	ko:K11203	0.142255	0.0472343	3.01169	FALSE
tqsA	AI-2 transport protein TqsA	ko:K11744	0.115911	0.0385333	3.00809	FALSE
tus, tau	DNA replication terminus site-binding protein	ko:K10748	0.1549	0.0515848	3.00282	FALSE
srlR, gutR	DeoR family transcriptional regulator, glucitol operon repressor	ko:K02468	0.12118	0.0403978	2.99968	FALSE
emrK	multidrug resistance protein K	ko:K07797	0.0484721	0.0161591	2.99968	FALSE
E3.1.1.-	esterase / lipase [EC:3.1.1.-]	ko:K01066	0.10432	0.0348042	2.99735	TRUE
rhaS	AraC family transcriptional regulator, L-rhamnose operon regulatory protein	ko:K02855	0.135933	0.0453698	2.9961	FALSE
ptr	protease III [EC:.4.24.55]	ko:K01407	0.158061	0.0528278	2.992	FALSE
K01138	uncharacterized sulfatase [EC:3.1.6.-]	ko:K01138	0.085353	0.0285892	2.9855	TRUE
hchA	molecular chaperone HchA (Hsp31)	ko:K05523	0.131718	0.0441268	2.98498	FALSE
drp35	drp35	ko:K02352	0.0463646	0.0155376	2.98403	FALSE
pspE	phage shock protein E	ko:K03972	0.139094	0.0466128	2.98403	FALSE
nudI	nucleoside triphosphatase [EC:3.6.1.-]	ko:K12944	0.100105	0.0335612	2.98277	FALSE
gutQ	GutQ protein	ko:K02467	0.11275	0.0379117	2.97402	FALSE
E3.4.99.-	<nobr>Enzymes [BR:<a href="/kegg-bin/get_htext?ko01000+K01422">ko01000</a>]	ko:K01422	0.0295047	0.00994406	2.96707	FALSE
K07450	putative resolvase	ko:K07450	0.00737619	0.00248602	2.96707	FALSE
fha1	type VI secretion system protein	ko:K11913	0.00737619	0.00248602	2.96707	FALSE
ppsA	phenolpthiocerol synthesis type-I polyketide synthase A	ko:K12440	0.0295047	0.00994406	2.96707	FALSE
citXG	holo-ACP synthase / triphosphoribosyl-dephospho-CoA synthase [EC:.7.7.61]	ko:K13927	0.0147524	0.00497203	2.96707	FALSE
E2.5.1.86	trans,polycis-decaprenyl diphosphate synthase [EC:.5.1.86]	ko:K14215	0.0147524	0.00497203	2.96707	FALSE
ybtA	AraC family transcriptional regulator	ko:K05372	0.0442571	0.0149161	2.96707	TRUE
yydJ	putative peptide transport system permease protein	ko:K16916	0.0368809	0.0124301	2.96707	FALSE
frdD	fumarate reductase subunit D	ko:K00247	0.221286	0.0745805	2.96707	FALSE
nrfG	formate-dependent nitrite reductase complex subunit NrfG	ko:K04018	0.115911	0.0391548	2.96034	FALSE
cho	excinuclease Cho [EC:3.1.25.-]	ko:K05984	0.12118	0.0410193	2.95423	FALSE
cdh	CDP-diacylglycerol pyrophosphatase [EC:.6.1.26]	ko:K01521	0.220232	0.0745805	2.95294	FALSE
E3.6.-.-	<nobr>Enzymes [BR:<a href="/kegg-bin/get_htext?ko01000+K01554">ko01000</a>]	ko:K01554	0.0495258	0.0167806	2.95137	FALSE
nrfD	protein NrfD	ko:K04015	0.141201	0.0478558	2.95056	FALSE
E6.3.2.7, murE	UDP-N-acetylmuramoyl-L-alanyl-D-glutamate-L-lysine ligase [EC:.3.2.7]	ko:K05362	0.131718	0.0447483	2.94352	FALSE
ompC	outer membrane pore protein C	ko:K09475	0.131718	0.0447483	2.94352	FALSE
arnA, pmrI	UDP-4-amino-4-deoxy-L-arabinose formyltransferase / UDP-glucuronic acid deh	ko:K10011	0.159115	0.0540709	2.94271	FALSE
nudG	(d)CTP diphosphatase [EC:.6.1.65]	ko:K08320	0.124341	0.0422623	2.94214	FALSE
narP	two-component system, NarL family, nitrate/nitrite response regulator NarP	ko:K07685	0.184405	0.0627719	2.93769	FALSE
PTS-Fru2-EIIB	PTS system, fructose-specific IIB-like component [EC:.7.1.69]	ko:K11202	0.142255	0.0484773	2.93447	FALSE
feoC	ferrous iron transport protein C	ko:K07490	0.134879	0.0459913	2.9327	FALSE
trpR	TrpR family transcriptional regulator, trp operon repressor	ko:K03720	0.285564	0.0975761	2.92657	FALSE
envY	AraC family transcriptional regulator	ko:K11920	0.032666	0.0111871	2.91997	FALSE
nrfC	protein NrfC	ko:K04014	0.143309	0.0490988	2.91878	FALSE
lldR	GntR family transcriptional regulator, L-lactate dehydrogenase operon regul	ko:K14348	0.123288	0.0422623	2.9172	FALSE
xanQ	xanthine permease XanQ	ko:K16346	0.0453109	0.0155376	2.91621	FALSE
tap	methyl-accepting chemotaxis protein IV, peptide sensor receptor	ko:K05877	0.0706006	0.0242387	2.91273	TRUE
PTS-Aga-EIIB, agaV	PTS system, N-acetylgalactosamine-specific IIB component [EC:.7.1.69]	ko:K02745	0.166491	0.0571784	2.91178	FALSE
sgbE	L-ribulose-5-phosphate 4-epimerase [EC:.1.3.4]	ko:K03080	0.0832455	0.0285892	2.91178	FALSE
gsp	glutathionylspermidine amidase/synthetase [EC:.5.1.78]	ko:K01460	0.108535	0.0372902	2.91055	FALSE
sbmC	DNA gyrase inhibitor	ko:K07470	0.108535	0.0372902	2.91055	FALSE
dcuA	anaerobic C4-dicarboxylate transporter DcuA	ko:K07791	0.310854	0.106899	2.90793	FALSE
phnO	PhnO protein [EC:2.3.1.-]	ko:K09994	0.0885142	0.0304537	2.90652	FALSE
nanT	MFS transporter, SHS family, sialic acid transporter	ko:K03290	0.119073	0.0410193	2.90285	FALSE
grxB	glutaredoxin 2	ko:K03675	0.172813	0.0596644	2.89643	FALSE
ynfG	Tat-targeted selenate reductase subunit YnfG	ko:K07311	0.0432034	0.0149161	2.89643	FALSE
engBF	endo-alpha-N-acetylgalactosaminidase [EC:.2.1.97]	ko:K17624	0.0305585	0.0105656	2.89227	FALSE
gumE	putative polymerase	ko:K13662	0.0179136	0.00621504	2.8823	FALSE
sgbH	3-dehydro-L-gulonate-6-phosphate decarboxylase [EC:.1.1.85]	ko:K03081	0.177028	0.0615289	2.87716	FALSE
E3.1.2.-	<nobr>KEGG Orthology (KO) [BR:<a href="/kegg-bin/get_htext?ko00001+K01076">	ko:K01076	0.0410959	0.0142946	2.87493	FALSE
E2.7.1.87	streptomycin 3"-kinase [EC:.7.1.87]	ko:K10673	0.0410959	0.0142946	2.87493	FALSE
yahA	c-di-GMP-specific phosphodiesterase [EC:.1.4.52]	ko:K13244	0.0410959	0.0142946	2.87493	FALSE
celD	AraC family transcriptional regulator, cel operon repressor	ko:K03490	0.115911	0.0403978	2.86926	FALSE
yidP	GntR family transcriptional regulator, glv operon transcriptional regulator	ko:K03482	0.0748156	0.0261032	2.86615	FALSE
hyfC	hydrogenase-4 component C [EC:1.-.-.-]	ko:K12138	0.0516333	0.0180236	2.86476	FALSE
K09805	hypothetical protein	ko:K09805	0.0800843	0.0279677	2.86346	FALSE
wecF, rffT	TDP-Fuc4NAc transferase [EC:2.4.1.-]	ko:K12582	0.160169	0.0559354	2.86346	FALSE
nadR	HipB family transcriptional regulator, involved in the regulation of NAD bi	ko:K06211	0.175975	0.0615289	2.86003	FALSE
yggC	hypothetical protein	ko:K02173	0.0621707	0.0217526	2.85808	FALSE
K09944	hypothetical protein	ko:K09944	0.0674394	0.0236172	2.85553	FALSE
hycB	formate hydrogenlyase subunit 2	ko:K15827	0.106428	0.0372902	2.85404	FALSE
K09161	hypothetical protein	ko:K09161	0.179136	0.0627719	2.85376	FALSE
norV	anaerobic nitric oxide reductase flavorubredoxin	ko:K12264	0.116965	0.0410193	2.85147	FALSE
K09802	hypothetical protein	ko:K09802	0.200211	0.07023	2.85079	FALSE
yeiL	CRP/FNR family transcriptional regulator, putaive post-exponential-phase ni	ko:K16326	0.0495258	0.0174021	2.84597	FALSE
lsrD	AI-2 transport system permease protein	ko:K10557	0.125395	0.0441268	2.8417	FALSE
arcB	two-component system, OmpR family, aerobic respiration control sensor histi	ko:K07648	0.199157	0.07023	2.83578	FALSE
yjgF	UPF0076 protein YjgF	ko:K09022	0.199157	0.07023	2.83578	FALSE
norW	nitric oxide reductase FlRd-NAD(+) reductase [EC:1.18.1.-]	ko:K12265	0.118019	0.0416408	2.83422	FALSE
BLTL	MFS transporter, DHA2 family, multidrug resistance protein	ko:K08170	0.0790306	0.0279677	2.82578	FALSE
PTS-Sor-EIIB, sorB	PTS system, sorbose-specific IIB component [EC:.7.1.69]	ko:K02813	0.0421496	0.0149161	2.82578	FALSE
PTS-Sor-EIIC, sorA	PTS system, sorbose-specific IIC component	ko:K02814	0.0474183	0.0167806	2.82578	FALSE
K06983	NO DATA	ko:K06983	0.0210748	0.00745805	2.82578	FALSE
K07449	similar to archaeal holliday junction resolvase and Mrr protein	ko:K07449	0.0052687	0.00186451	2.82578	FALSE
hycD	formate hydrogenlyase subunit 4	ko:K15829	0.105374	0.0372902	2.82578	FALSE
ecnA	entericidin A	ko:K16347	0.0979979	0.0348042	2.81569	FALSE
ynfE	Tat-targeted selenate reductase subunit YnfE [EC:.97.1.9]	ko:K07309	0.0874605	0.0310752	2.81448	FALSE
ygiV	probable transcriptional regulator	ko:K07471	0.0505796	0.0180236	2.80629	FALSE
ypdF	aminopeptidase [EC:3.4.11.-]	ko:K08326	0.0505796	0.0180236	2.80629	FALSE
uidB, gusB	glucuronide carrier protein	ko:K16139	0.0505796	0.0180236	2.80629	FALSE
trmA	tRNA (uracil-5-)-methyltransferase [EC:.1.1.35]	ko:K00557	0.24236	0.0863891	2.80545	FALSE
nreB	two-component system, NarL family, sensor histidine kinase NreB [EC:.7.13.3	ko:K07683	0.0453109	0.0161591	2.80404	FALSE
acfD	accessory colonization factor AcfD	ko:K10939	0.0453109	0.0161591	2.80404	TRUE
hycA	formate hydrogenlyase regulatory protein HycA	ko:K15833	0.10432	0.0372902	2.79752	FALSE
dnaT	DNA replication protein DnaT	ko:K02317	0.107482	0.0385333	2.78932	FALSE
uspC	universal stress protein C	ko:K14064	0.102213	0.0366687	2.78747	FALSE
focA	formate transporter	ko:K06212	0.199157	0.071473	2.78647	TRUE
mdtH	MFS transporter, DHA1 family, multidrug resistance protein	ko:K08162	0.145416	0.0522063	2.78541	FALSE
hyfJ	hydrogenase-4 component J [EC:1.-.-.-]	ko:K12145	0.0484721	0.0174021	2.78541	FALSE
ctpG	cation-transporting ATPase G [EC:3.6.3.-]	ko:K12954	0.024236	0.00870106	2.78541	FALSE
dos	c-di-GMP-specific phosphodiesterase [EC:.1.4.52]	ko:K13243	0.0432034	0.0155376	2.78057	FALSE
wzyE, rffT	4-alpha-L-fucosyltransferase [EC:2.4.1.-]	ko:K02853	0.162276	0.0584214	2.77768	TRUE
K10212, crtO	glycosyl-4,4-diaponeurosporenoate acyltransferase [EC:2.3.1.-]	ko:K10212	0.0379347	0.0136731	2.7744	FALSE
pimF	putative glycosyltransferase [EC:2.4.-.-]	ko:K13670	0.0189673	0.00683654	2.7744	FALSE
fliR-flhB	flagellar biosynthetic protein FliR/FlhB	ko:K13820	0.0189673	0.00683654	2.7744	TRUE
fhlA	formate hydrogenlyase transcriptional activator	ko:K15836	0.111697	0.0403978	2.76492	TRUE
fimB	type 1 fimbriae regulatory protein FimB	ko:K07357	0.0874605	0.0316967	2.75929	TRUE
togA	oligogalacturonide transport system ATP-binding protein	ko:K10195	0.0410959	0.0149161	2.75514	FALSE
psuT	putative pseudouridine transporter	ko:K16324	0.0547945	0.0198881	2.75514	FALSE
pduD	propanediol dehydratase medium subunit [EC:.2.1.28]	ko:K13919	0.085353	0.0310752	2.74666	FALSE
lsrA, ego	AI-2 transport system ATP-binding protein	ko:K10558	0.12118	0.0441268	2.74618	FALSE
E2.1.3.1-5S	methylmalonyl-CoA carboxyltransferase 5S subunit [EC:.1.3.1]	ko:K03416	0.0358272	0.0130516	2.74504	FALSE
sdaC	serine transporter	ko:K03837	0.344573	0.125544	2.74465	FALSE
dmsC	anaerobic dimethyl sulfoxide reductase subunit C (DMSO reductase anchor sub	ko:K07308	0.166491	0.0609074	2.73351	FALSE
sfmA	type 1 fimbrial protein	ko:K07352	0.0305585	0.0111871	2.73159	TRUE
sfmC	fimbrial chaperone protein	ko:K07353	0.0305585	0.0111871	2.73159	TRUE
fadD28	fatty acid CoA ligase FadD28	ko:K12427	0.0305585	0.0111871	2.73159	TRUE
yibL	ribosome-associated protein	ko:K14762	0.139094	0.0509633	2.72929	FALSE
hycH	formate hydrogenlyase maturation protein HycH	ko:K15834	0.108535	0.0397763	2.72865	FALSE
ner, nlp, sfsB	Ner family transcriptional regulator	ko:K07724	0.164384	0.0602859	2.72673	FALSE
ulaE, sgaU	L-ribulose-5-phosphate 3-epimerase [EC:.1.3.22]	ko:K03079	0.133825	0.0490988	2.72563	FALSE
fsaA, mipB	fructose-6-phosphate aldolase 1 [EC:4.1.2.-]	ko:K08313	0.0948367	0.0348042	2.72486	FALSE
hycE	formate hydrogenlyase subunit 5	ko:K15830	0.106428	0.0391548	2.71813	FALSE
aspC	aspartate aminotransferase [EC:.6.1.1]	ko:K00813	0.311907	0.114978	2.71275	FALSE
E6.-.-.-	<nobr>Enzymes [BR:<a href="/kegg-bin/get_htext?ko01000+K01976">ko01000</a>]	ko:K01976	0.00842993	0.00310752	2.71275	FALSE
manR	activator of the mannose operon, transcriptional antiterminator	ko:K02538	0.0590095	0.0217526	2.71275	FALSE
raiA	ribosome-associated inhibitor A	ko:K05809	0.202318	0.0745805	2.71275	FALSE
arnT, pmrK	4-amino-4-deoxy-L-arabinose transferase [EC:.4.2.43]	ko:K07264	0.160169	0.0590429	2.71275	FALSE
msyB	acidic protein MsyB	ko:K12147	0.109589	0.0403978	2.71275	FALSE
eutQ	ethanolamine utilization protein EutQ	ko:K04030	0.1549	0.0571784	2.70906	FALSE
iap	alkaline phosphatase isozyme conversion protein [EC:3.4.11.-]	ko:K09612	0.11275	0.0416408	2.70769	TRUE
TC.DCUC, dcuC, dcuD	C4-dicarboxylate transporter, DcuC family	ko:K03326	0.203372	0.075202	2.70434	FALSE
PTS-Sor-EIID, sorM	PTS system, sorbose-specific IID component	ko:K02815	0.0453109	0.0167806	2.70019	FALSE
hyfG	hydrogenase-4 component G [EC:1.-.-.-]	ko:K12142	0.0453109	0.0167806	2.70019	FALSE
cmr, mdfA	MFS transporter, DHA1 family, multidrug/chloramphenicol efflux transport pr	ko:K08160	0.155954	0.0577999	2.69817	FALSE
ulaG	L-ascorbate 6-phosphate lactonase [EC:3.1.1.-]	ko:K03476	0.221286	0.0820385	2.69734	FALSE
ppdB	prepilin peptidase dependent protein B	ko:K02680	0.175975	0.0652579	2.6966	FALSE
mdtI	spermidine export protein MdtI	ko:K11742	0.175975	0.0652579	2.6966	FALSE
hycC	formate hydrogenlyase subunit 3	ko:K15828	0.102213	0.0379117	2.69607	FALSE
emrD	MFS transporter, DHA1 family, 2-module integral membrane pump EmrD	ko:K08154	0.167545	0.0621504	2.6958	FALSE
lsrC	AI-2 transport system permease protein	ko:K10556	0.125395	0.0466128	2.69014	FALSE
E5.3.1.26, lacA, lacB	galactose-6-phosphate isomerase [EC:.3.1.26]	ko:K01819	0.128556	0.0478558	2.68633	FALSE
malM	maltose operon periplasmic protein	ko:K05775	0.160169	0.0596644	2.68449	FALSE
hyfI	hydrogenase-4 component I [EC:1.-.-.-]	ko:K12144	0.0400421	0.0149161	2.68449	FALSE
hycG	formate hydrogenlyase subunit 7	ko:K15832	0.100105	0.0372902	2.68449	FALSE
tccC	insecticidal toxin complex protein TccC	ko:K11021	0.0316122	0.0118086	2.67706	FALSE
nreA	nitrogen regulatory protein A	ko:K10851	0.0432034	0.0161591	2.67362	TRUE
arnE	undecaprenyl phosphate-alpha-L-ara4N flippase subunit ArnE	ko:K12962	0.152792	0.0571784	2.67221	FALSE
K09907	hypothetical protein	ko:K09907	0.199157	0.0745805	2.67036	FALSE
dcuB	anaerobic C4-dicarboxylate transporter DcuB	ko:K07792	0.23393	0.0876321	2.66946	FALSE
dsdX	D-serine transporter	ko:K13629	0.0779768	0.0292107	2.66946	FALSE
yscQ	type III secretion protein SctQ	ko:K03225	0.167545	0.0627719	2.6691	TRUE
SULT1A	aryl sulfotransferase [EC:.8.2.1]	ko:K01014	0.0115911	0.00435053	2.66431	FALSE
trpL	trp operon leader peptide	ko:K07802	0.0115911	0.00435053	2.66431	FALSE
pseG	UDP-2,4-diacetamido-2,4,6-trideoxy-beta-L-altropyranose hydrolase [EC:.6.1.	ko:K15897	0.0115911	0.00435053	2.66431	FALSE
sad	succinate-semialdehyde dehydrogenase [EC:.2.1.16]	ko:K08324	0.139094	0.0522063	2.66431	FALSE
hisM	histidine transport system permease protein	ko:K10015	0.18862	0.0708515	2.66218	FALSE
gudX	glucarate dehydratase-related protein	ko:K13918	0.0958904	0.0360472	2.66013	FALSE
E3.6.1.-	<nobr>Enzymes [BR:<a href="/kegg-bin/get_htext?ko01000+K01529">ko01000</a>]	ko:K01529	0.061117	0.0229956	2.65776	FALSE
mltE	membrane-bound lytic murein transglycosylase E [EC:3.2.1.-]	ko:K08308	0.136986	0.0515848	2.65555	FALSE
wcaL, amsK	colanic acid/amylovoran biosynthesis glycosyltransferase [EC:2.4.-.-]	ko:K16703	0.102213	0.0385333	2.65259	TRUE
ctpV	cation-transporting ATPase V [EC:3.6.3.-]	ko:K12956	0.0263435	0.00994406	2.64917	FALSE
lldP, lctP	L-lactate permease	ko:K00427	0.120126	0.0453698	2.64772	FALSE
glnQ	glutamine transport system ATP-binding protein [EC:3.6.3.-]	ko:K10038	0.161222	0.0609074	2.64701	FALSE
entF	enterobactin synthetase component F [EC:2.7.7.-]	ko:K02364	0.141201	0.0534493	2.64178	TRUE
pgaA	biofilm PGA synthesis protein PgaA	ko:K11935	0.0706006	0.0267247	2.64178	FALSE
K07128	NO DATA	ko:K07128	0.0147524	0.00559354	2.6374	FALSE
xapB	MFS transporter, NHS family, xanthosine permease	ko:K11537	0.0916754	0.0348042	2.63403	FALSE
metL	bifunctional aspartokinase / homoserine dehydrogenase 2 [EC:.7.2.4]	ko:K12525	0.178082	0.0677439	2.62875	FALSE
eutL	ethanolamine utilization protein EutL	ko:K04026	0.133825	0.0509633	2.62591	FALSE
E2.1.3.1-1.3S	methylmalonyl-CoA carboxyltransferase 1.3S subunit [EC:.1.3.1]	ko:K17490	0.0358272	0.0136731	2.62027	FALSE
sgbU	hexulose-6-phosphate isomerase [EC:5.-.-.-]	ko:K03082	0.218124	0.0832815	2.61912	FALSE
lsrF	putative autoinducer-2 (AI-2) aldolase [EC:4.1.2.-]	ko:K08321	0.110643	0.0422623	2.618	FALSE
gatY-kbaY	tagatose 1,6-diphosphate aldolase GatY/KbaY [EC:.1.2.40]	ko:K08302	0.167545	0.0640149	2.61728	FALSE
nlpC	probable lipoprotein NlpC	ko:K13695	0.183351	0.07023	2.61072	FALSE
hycF	formate hydrogenlyase subunit 6	ko:K15831	0.102213	0.0391548	2.61048	FALSE
E4.1.3.3, nanA, NPL	N-acetylneuraminate lyase [EC:.1.3.3]	ko:K01639	0.288725	0.110628	2.60988	TRUE
agp	glucose-1-phosphatase [EC:.1.3.10]	ko:K01085	0.126449	0.0484773	2.60841	FALSE
cusC, silC	Cu(I)/Ag(I) efflux system outer membrane protein CusC/SilC	ko:K07796	0.0632244	0.0242387	2.60841	TRUE
solA	N-methyl-L-tryptophan oxidase [EC:1.5.3.-]	ko:K02846	0.135933	0.0522063	2.60376	FALSE
csiR	GntR family transcriptional regulator, carbon starvation induced regulator	ko:K15735	0.0969442	0.0372902	2.59972	FALSE
qseB	two-component system, OmpR family, response regulator QseB	ko:K07666	0.151739	0.0584214	2.59731	TRUE
hisQ	histidine transport system permease protein	ko:K10016	0.18862	0.072716	2.59392	FALSE
K07482	transposase, IS30 family	ko:K07482	0.0579557	0.0223741	2.5903	FALSE
mdtJ	spermidine export protein MdtJ	ko:K11743	0.177028	0.0683654	2.58944	FALSE
glpC	glycerol-3-phosphate dehydrogenase subunit C [EC:.1.5.3]	ko:K00113	0.18019	0.0696085	2.58862	FALSE
fadD26	long chain fatty acid CoA FadD26	ko:K12426	0.0305585	0.0118086	2.58782	TRUE
kefB	glutathione-regulated potassium-efflux system protein KefB	ko:K11747	0.220232	0.0851461	2.58652	FALSE
ydgD	protease YdgD [EC:3.4.21.-]	ko:K04775	0.141201	0.0546924	2.58174	TRUE
E2.3.1.-	<nobr>KEGG Orthology (KO) [BR:<a href="/kegg-bin/get_htext?ko00001+K00680">	ko:K00680	0.153846	0.0596644	2.57853	TRUE
E4.6.1.13, plc	1-phosphatidylinositol phosphodiesterase [EC:.6.1.13]	ko:K01771	0.0958904	0.0372902	2.57146	TRUE
ebgC	evolved beta-galactosidase subunit beta	ko:K12112	0.0653319	0.0254817	2.56388	FALSE
PTS-Nag-EIIA, nagE	PTS system, N-acetylglucosamine-specific IIA component [EC:.7.1.69]	ko:K02802	0.155954	0.0609074	2.5605	FALSE
fldB	flavodoxin II	ko:K03840	0.178082	0.0696085	2.55834	FALSE
hisP	histidine transport system ATP-binding protein [EC:.6.3.21]	ko:K10017	0.187566	0.0733375	2.55757	FALSE
wcaK, amsJ	colanic acid/amylovoran biosynthesis protein	ko:K16710	0.0969442	0.0379117	2.5571	TRUE
grxA	glutaredoxin 1	ko:K03674	0.209694	0.0820385	2.55605	FALSE
gutM	glucitol operon activator protein	ko:K02466	0.119073	0.0466128	2.55451	FALSE
rcsC	two-component system, NarL family, capsular synthesis sensor histidine kina	ko:K07677	0.172813	0.0677439	2.55098	FALSE
E1.2.1.10	acetaldehyde dehydrogenase (acetylating) [EC:.2.1.10]	ko:K00132	0.0126449	0.00497203	2.5432	FALSE
E2.7.8.-	<nobr>Enzymes [BR:<a href="/kegg-bin/get_htext?ko01000+K01005">ko01000</a>]	ko:K01005	0.0252898	0.00994406	2.5432	TRUE
appA	4-phytase / acid phosphatase [EC:.1.3.26]	ko:K01093	0.113804	0.0447483	2.5432	FALSE
E3.4.11.14	cytosol alanyl aminopeptidase [EC:.4.11.14]	ko:K01263	0.0252898	0.00994406	2.5432	FALSE
ycjT	hypothetical glycosyl hydrolase [EC:3.2.1.-]	ko:K04844	0.085353	0.0335612	2.5432	FALSE
E1.1.2.-	<nobr>KEGG Orthology (KO) [BR:<a href="/kegg-bin/get_htext?ko00001+K05888">	ko:K05888	0.00632244	0.00248602	2.5432	FALSE
chpE	chemosensory pili system protein ChpE	ko:K06600	0.00632244	0.00248602	2.5432	TRUE
K06884	NO DATA	ko:K06884	0.0600632	0.0236172	2.5432	FALSE
synX	N-acetylglucosamine-6-phosphate 2-epimerase and phosphatase [EC:5.1.3.-]	ko:K08068	0.00316122	0.00124301	2.5432	TRUE
K09968	hypothetical protein	ko:K09968	0.0537408	0.0211311	2.5432	FALSE
bglH	carbohydrate-specific outer membrane porin	ko:K10124	0.0537408	0.0211311	2.5432	FALSE
hcr	NADH oxidoreductase Hcr [EC:1.-.-.-]	ko:K11933	0.158061	0.0621504	2.5432	FALSE
pks3_4	polyketide synthase 3/4	ko:K12432	0.0252898	0.00994406	2.5432	FALSE
ygfM	putative selenate reductase FAD-binding subunit	ko:K12529	0.0505796	0.0198881	2.5432	FALSE
crtX	zeaxanthin glucosyltransferase [EC:.4.1.276]	ko:K14596	0.00316122	0.00124301	2.5432	FALSE
K14728	phthiodiolone/phenolphthiodiolone dimycocerosates ketoreductase [EC:1.2.-.-	ko:K14728	0.0126449	0.00497203	2.5432	FALSE
ecnB	entericidin B	ko:K16348	0.101159	0.0397763	2.5432	FALSE
gsk	inosine kinase [EC:.7.1.73]	ko:K00892	0.167545	0.0658794	2.5432	FALSE
xni	protein Xni	ko:K01146	0.177028	0.0696085	2.5432	FALSE
priC	primosomal replication protein N	ko:K04067	0.195996	0.0770665	2.5432	FALSE
fdnG	formate dehydrogenase-N, alpha subunit [EC:.1.5.6]	ko:K08348	0.0821918	0.0323182	2.5432	FALSE
csdA	cysteine sulfinate desulfinase [EC:4.4.1.-]	ko:K01766	0.212856	0.083903	2.53692	FALSE
K09900	hypothetical protein	ko:K09900	0.168599	0.0665009	2.53528	FALSE
msbB	lipid A biosynthesis (KDO)2-(lauroyl)-lipid iva acyltransferase [EC:2.3.1.-	ko:K02560	0.201264	0.0795525	2.52996	TRUE
ebgR	LacI family transcriptional regulator, ebg operon repressor	ko:K12113	0.0642782	0.0254817	2.52253	FALSE
PTS-Ula-EIIB, ulaB, sgaB	PTS system, ascorbate-specific IIB component [EC:.7.1.69]	ko:K02822	0.3804	0.151025	2.51878	TRUE
hyfA	hydrogenase-4 component A [EC:1.-.-.-]	ko:K12136	0.0516333	0.0205096	2.51751	FALSE
ecpD	chaperone protein EcpD	ko:K15540	0.0906217	0.0360472	2.51397	TRUE
agaI	galactosamine-6-phosphate isomerase [EC:5.3.1.-]	ko:K02080	0.0421496	0.0167806	2.51181	FALSE
lsrB	AI-2 transport system substrate-binding protein	ko:K10555	0.123288	0.0490988	2.51101	FALSE
hcaA2, hcaF	3-phenylpropionate/cinnamic acid dioxygenase subunit beta [EC:.14.12.19]	ko:K05709	0.0358272	0.0142946	2.50635	FALSE
E2.1.3.1-12S	methylmalonyl-CoA carboxyltransferase 12S subunit [EC:.1.3.1]	ko:K17489	0.0358272	0.0142946	2.50635	FALSE
mltC	membrane-bound lytic murein transglycosylase C [EC:3.2.1.-]	ko:K08306	0.208641	0.0832815	2.50525	FALSE
fimG	minor fimbrial subunit	ko:K07349	0.0621707	0.0248602	2.50082	TRUE
mdoC	glucans biosynthesis protein C [EC:2.1.-.-]	ko:K11941	0.124341	0.0497203	2.50082	FALSE
focB	formate transporter	ko:K03459	0.0295047	0.0118086	2.49859	FALSE
NAGK, nagK	N-acetylglucosamine kinase [EC:.7.1.59]	ko:K00884	0.19705	0.078931	2.49648	TRUE
hydN	electron transport protein HydN	ko:K05796	0.145416	0.0584214	2.48909	FALSE
K06900	NO DATA	ko:K06900	0.0231823	0.00932256	2.48669	FALSE
K09144	hypothetical protein	ko:K09144	0.0231823	0.00932256	2.48669	FALSE
ompG	outer membrane protein G	ko:K14053	0.0463646	0.0186451	2.48669	FALSE
proY	proline-specific permease ProY	ko:K11736	0.202318	0.081417	2.48496	FALSE
sanA	SanA protein	ko:K03748	0.222339	0.0894966	2.48433	FALSE
pepA	glutamyl aminopeptidase [EC:.4.11.7]	ko:K01261	0.132771	0.0534493	2.48406	FALSE
nudJ	phosphatase NudJ [EC:3.6.1.-]	ko:K12152	0.16333	0.0658794	2.47922	FALSE
mcbA	MqsR-controlled colanic acid and biofilm protein A	ko:K13650	0.0600632	0.0242387	2.47799	FALSE
rna	ribonuclease I (enterobacter ribonuclease) [EC:.1.27.6]	ko:K01169	0.100105	0.0403978	2.47799	FALSE
luxO	two-component system, repressor protein LuxO	ko:K10912	0.0200211	0.00807955	2.47799	FALSE
osmY	hyperosmotically inducible periplasmic protein	ko:K04065	0.177028	0.071473	2.47686	FALSE
dsdC	LysR family transcriptional regulator, D-serine deaminase activator	ko:K13636	0.0969442	0.0391548	2.47592	FALSE
ABC.ARG.S, argT	lysine/arginine/ornithine transport system substrate-binding protein	ko:K10013	0.133825	0.0540709	2.47499	FALSE
prfH	peptide chain release factor	ko:K02839	0.113804	0.0459913	2.47447	TRUE
hpaC	flavin reductase (NADH) [EC:.5.1.36]	ko:K00484	0.130664	0.0528278	2.47339	FALSE
sufA	Fe-S cluster assembly protein SufA	ko:K05997	0.147524	0.0596644	2.47256	FALSE
eutM	ethanolamine utilization protein EutM	ko:K04027	0.118019	0.0478558	2.46614	FALSE
comX1_2	competence protein ComX	ko:K12296	0.081138	0.0329397	2.46323	FALSE
PTS-Ula-EIIC, ulaA, sgaT	PTS system, ascorbate-specific IIC component	ko:K03475	0.419389	0.170292	2.46276	TRUE
mglC	methyl-galactoside transport system permease protein	ko:K10541	0.203372	0.08266	2.46034	FALSE
ppsE	phenolpthiocerol synthesis type-I polyketide synthase E	ko:K12444	0.0305585	0.0124301	2.45843	FALSE
glnP	glutamine transport system permease protein	ko:K10037	0.173867	0.0708515	2.45397	FALSE
ydfJ	MFS transporter, MHS family, metabolite:H+ symporter	ko:K08173	0.115911	0.0472343	2.45397	FALSE
ascG	LacI family transcriptional regulator, asc operon repressor	ko:K03487	0.0821918	0.0335612	2.44901	FALSE
degQ, hhoA	serine protease DegQ [EC:3.4.21.-]	ko:K04772	0.192835	0.078931	2.44308	FALSE
mucK	MFS transporter, AAHS family, cis,cis-muconate transporter	ko:K08196	0.0379347	0.0155376	2.44148	FALSE
ydiU	hypothetical protein	ko:K08997	0.151739	0.0621504	2.44148	FALSE
tsgA	MFS transporter, TsgA protein	ko:K06141	0.148577	0.0609074	2.4394	FALSE
K09892	hypothetical protein	ko:K09892	0.19705	0.0807955	2.43887	FALSE
K09909	hypothetical protein	ko:K09909	0.19705	0.0807955	2.43887	FALSE
PTS-Tre-EIIB, treB	PTS system, trehalose-specific IIB component [EC:.7.1.69]	ko:K02818	0.342466	0.14046	2.43817	FALSE
xdhD	putative selenate reductase molybdopterin-binding subunit	ko:K12528	0.0484721	0.0198881	2.43724	FALSE
E2.7.8.20, mdoB	phosphoglycerol transferase [EC:.7.8.20]	ko:K01002	0.131718	0.0540709	2.43602	FALSE
torS	two-component system, OmpR family, sensor histidine kinase TorS [EC:.7.13.3	ko:K07647	0.107482	0.0441268	2.43574	FALSE
impE	type VI secretion system protein ImpE	ko:K11898	0.118019	0.0484773	2.43452	FALSE
E2.8.2.22	arylsulfate sulfotransferase [EC:.8.2.22]	ko:K01023	0.0347734	0.0142946	2.43263	TRUE
hyfR	hydrogenase-4 transcriptional activator	ko:K12146	0.0347734	0.0142946	2.43263	TRUE
nikE	nickel transport system ATP-binding protein [EC:.6.3.24]	ko:K10824	0.14647	0.0602859	2.42959	FALSE
K09979	hypothetical protein	ko:K09979	0.17176	0.0708515	2.42422	FALSE
glpT	MFS transporter, OPA family, glycerol-3-phosphate transporter	ko:K02445	0.396207	0.163456	2.42394	FALSE
cyaC, hlyC, rtxC	cytolysin-activating lysine-acyltransferase [EC:2.3.1.-]	ko:K07389	0.0737619	0.0304537	2.4221	TRUE
E3.5.1.82	N-acyl-D-glutamate deacylase [EC:.5.1.82]	ko:K01461	0.0105374	0.00435053	2.4221	FALSE
pvadh	polyvinyl alcohol dehydrogenase (cytochrome) [EC:.1.2.6]	ko:K05889	0.0105374	0.00435053	2.4221	FALSE
gntU	Gnt-I system low-affinity gluconate transporter	ko:K06156	0.126449	0.0522063	2.4221	FALSE
K07453	putative restriction endonuclease	ko:K07453	0.0105374	0.00435053	2.4221	FALSE
nheA	non-hemolytic enterotoxin A	ko:K11033	0.0210748	0.00870106	2.4221	FALSE
pduX	L-threonine kinase [EC:.7.1.177]	ko:K16651	0.102213	0.0422623	2.41854	FALSE
lmrP	MFS transporter, DHA1 family, multidrug resistance protein B	ko:K08152	0.081138	0.0335612	2.41761	FALSE
K09910	hypothetical protein	ko:K09910	0.201264	0.0832815	2.41668	FALSE
PTS-Tre-EIIC, treB	PTS system, trehalose-specific IIC component	ko:K02819	0.341412	0.141703	2.40935	FALSE
sfmF	fimbrial-like protein	ko:K07355	0.028451	0.0118086	2.40935	FALSE
ctpE	cation-transporting ATPase E [EC:3.6.3.-]	ko:K12952	0.028451	0.0118086	2.40935	FALSE
TC.DAACS	dicarboxylate/amino acid:cation (Na+ or H+) symporter, DAACS family	ko:K03309	0.0463646	0.0192666	2.40647	FALSE
ilvM	acetolactate synthase II small subunit [EC:.2.1.6]	ko:K11258	0.203372	0.0845245	2.40607	FALSE
rcsB	two-component system, NarL family, captular synthesis response regulator Rc	ko:K07687	0.192835	0.080174	2.4052	FALSE
melB	melibiose permease	ko:K11104	0.0821918	0.0341827	2.40448	FALSE
K03822	putative long chain acyl-CoA synthase [EC:6.2.1.-]	ko:K03822	0.0179136	0.00745805	2.40191	FALSE
glnH	glutamine transport system substrate-binding protein	ko:K10036	0.172813	0.0720945	2.39704	FALSE
rcsF	RcsF protein	ko:K06080	0.1549	0.0646364	2.39648	FALSE
potE	putrescine:ornithine antiporter	ko:K03756	0.133825	0.0559354	2.3925	FALSE
waaE, kdtX	(heptosyl)LPS beta-1,4-glucosyltransferase [EC:2.4.1.-]	ko:K12984	0.108535	0.0453698	2.39224	TRUE
K09906	hypothetical protein	ko:K09906	0.218124	0.0913611	2.3875	FALSE
yojI	putative ATP-binding cassette transporter	ko:K06159	0.134879	0.0565569	2.38484	FALSE
mdtP	multidrug resistance outer membrane protein MdtP	ko:K15550	0.0547945	0.0229956	2.38282	FALSE
kefG	glutathione-regulated potassium-efflux system ancillary protein KefG	ko:K11748	0.179136	0.075202	2.38206	FALSE
luxE	long-chain-fatty-acid---luciferin-component ligase [EC:.2.1.19]	ko:K06046	0.00737619	0.00310752	2.37366	FALSE
nfsA	nitroreductase [EC:1.-.-.-]	ko:K10678	0.1549	0.0652579	2.37366	FALSE
nheBC	non-hemolytic enterotoxin B/C	ko:K11034	0.0221286	0.00932256	2.37366	FALSE
garP	MFS transporter, ACS family, probable galactarate transporter	ko:K12299	0.0516333	0.0217526	2.37366	FALSE
ppsB	phenolpthiocerol synthesis type-I polyketide synthase B	ko:K12441	0.0295047	0.0124301	2.37366	FALSE
rmd	GDP-4-dehydro-6-deoxy-D-mannose reductase [EC:.1.1.281]	ko:K15856	0.00737619	0.00310752	2.37366	FALSE
glpB	glycerol-3-phosphate dehydrogenase subunit B [EC:.1.5.3]	ko:K00112	0.181243	0.076445	2.3709	FALSE
nikD	nickel transport system ATP-binding protein [EC:.6.3.24]	ko:K15587	0.144362	0.0609074	2.3702	FALSE
UAP1	UDP-N-acetylglucosamine pyrophosphorylase [EC:.7.7.23]	ko:K00972	0.0927292	0.0391548	2.36827	FALSE
araC	AraC family transcriptional regulator, arabinose operon regulatory protein	ko:K02099	0.155954	0.0658794	2.36726	FALSE
murM	serine/alanine adding enzyme [EC:.3.2.10]	ko:K05363	0.0748156	0.0316967	2.36036	FALSE
K07485	transposase	ko:K07485	0.0263435	0.0111871	2.35482	TRUE
PTS-Aga-EIIA, agaF	PTS system, N-acetylgalactosamine-specific IIA component [EC:.7.1.69]	ko:K02744	0.177028	0.075202	2.35404	FALSE
rbsU	putative ribose uptake protein	ko:K06216	0.0453109	0.0192666	2.35178	TRUE
mtsA	iron/zinc/copper transport system substrate-binding protein	ko:K11704	0.159115	0.0677439	2.34877	TRUE
rnhC	ribonuclease HIII [EC:.1.26.4]	ko:K03471	0.329821	0.14046	2.34815	FALSE
torA	trimethylamine-N-oxide reductase (cytochrome c) [EC:.7.2.3]	ko:K07811	0.113804	0.0484773	2.34757	FALSE
eutA	ethanolamine utilization protein EutA	ko:K04019	0.132771	0.0565569	2.34757	FALSE
mglB	methyl-galactoside transport system substrate-binding protein	ko:K10540	0.201264	0.0857676	2.34663	FALSE
devR	two-component system, NarL family, response regulator DevR	ko:K07695	0.0305585	0.0130516	2.34136	TRUE
trpGD	anthranilate synthase/phosphoribosyltransferase [EC:.1.3.27]	ko:K13497	0.122234	0.0522063	2.34136	TRUE
pgaD	biofilm PGA synthesis protein PgaD	ko:K11937	0.0727081	0.0310752	2.33975	FALSE
zraP	zinc resistance-associated protein	ko:K07803	0.107482	0.0459913	2.337	FALSE
panF	sodium/pantothenate symporter	ko:K14392	0.226554	0.0969546	2.3367	FALSE
sulA	cell division inhibitor SulA	ko:K13053	0.153846	0.0658794	2.33527	FALSE
nikC	nickel transport system permease protein	ko:K15586	0.14647	0.0627719	2.33337	FALSE
K07317	adenine-specific DNA-methyltransferase [EC:.1.1.72]	ko:K07317	0.0115911	0.00497203	2.33127	FALSE
quiC	3-dehydroshikimate dehydratase [EC:.2.1.118]	ko:K09483	0.0115911	0.00497203	2.33127	FALSE
narQ	two-component system, NarL family, nitrate/nitrite sensor histidine kinase	ko:K07674	0.151739	0.0652579	2.32521	FALSE
fimA	major type 1 subunit fimbrin (pilin)	ko:K07345	0.202318	0.0870106	2.32521	TRUE
nupC	nucleoside transport protein	ko:K11535	0.241307	0.103791	2.32492	FALSE
cpxP	periplasmic protein CpxP	ko:K06006	0.179136	0.0770665	2.32443	FALSE
E4.1.1.18, ldcC, cadA	lysine decarboxylase [EC:.1.1.18]	ko:K01582	0.17176	0.073959	2.32236	TRUE
yfaL	autotransporter family porin	ko:K07279	0.0432034	0.0186451	2.31714	FALSE
mtsB	iron/zinc/copper transport system permease protein	ko:K11705	0.158061	0.0683654	2.312	TRUE
sotB	MFS transporter, DHA1 family, L-arabinose/isopropyl-beta-D-thiogalactopyran	ko:K08159	0.198103	0.0857676	2.30977	FALSE
sitD	manganese/iron transport system permease protein	ko:K11606	0.1549	0.0671224	2.30772	TRUE
hpxB	allantoinase [EC:.5.2.5]	ko:K16842	0.0516333	0.0223741	2.30772	FALSE
E2.4.1.-	<nobr>KEGG Orthology (KO) [BR:<a href="/kegg-bin/get_htext?ko00001+K00754">	ko:K00754	0.0716544	0.0310752	2.30584	TRUE
sitC	manganese/iron transport system permease protein	ko:K11605	0.155954	0.0677439	2.3021	TRUE
ttrR	two-component system, LuxR family, response regulator TtrR	ko:K13041	0.0600632	0.0261032	2.30099	TRUE
E4.2.1.-	<nobr>KEGG Orthology (KO) [BR:<a href="/kegg-bin/get_htext?ko00001+K01726">	ko:K01726	0.0200211	0.00870106	2.30099	FALSE
spr	lipoprotein Spr	ko:K13694	0.172813	0.075202	2.29799	FALSE
trpCF	indole-3-glycerol phosphate synthase / phosphoribosylanthranilate isomerase	ko:K13498	0.293994	0.12803	2.29629	FALSE
ygeT, xdhB	xanthine dehydrogenase FAD-binding subunit [EC:.17.1.4]	ko:K13479	0.0684932	0.0298322	2.29595	FALSE
PTS-Glc-EIIC, ptsG	PTS system, glucose-specific IIC component	ko:K02779	0.355111	0.154755	2.29467	FALSE
entD	enterobactin synthetase component D [EC:2.7.8.-]	ko:K02362	0.145416	0.0633934	2.29387	TRUE
gntT	Gnt-I system high-affinity gluconate transporter	ko:K06155	0.133825	0.0584214	2.29069	FALSE
dmsA	anaerobic dimethyl sulfoxide reductase subunit A [EC:.8.5.3]	ko:K07306	0.162276	0.0708515	2.29037	FALSE
sfmH	fimbrial protein	ko:K07356	0.028451	0.0124301	2.28888	TRUE
ctpF	cation-transporting ATPase F [EC:3.6.3.-]	ko:K12953	0.028451	0.0124301	2.28888	FALSE
malI	LacI family transcriptional regulator, maltose regulon regulatory protein	ko:K16136	0.085353	0.0372902	2.28888	FALSE
PTS-Glc-EIIB, ptsG	PTS system, glucose-specific IIB component [EC:.7.1.69]	ko:K02778	0.354057	0.154755	2.28786	FALSE
rumB	23S rRNA (uracil747-C5)-methyltransferase [EC:.1.1.189]	ko:K03212	0.179136	0.0783095	2.28754	FALSE
sitA	manganese/iron transport system substrate-binding protein	ko:K11604	0.1549	0.0677439	2.28655	TRUE
gmr	cyclic di-GMP phosphodiesterase Gmr [EC:.1.4.52]	ko:K14051	0.0979979	0.0428838	2.2852	FALSE
PTS-Mal-EIIB, malX	PTS system, maltose and glucose-specific IIB component [EC:.7.1.69]	ko:K02790	0.17176	0.075202	2.28398	FALSE
PTS-Mal-EIIC, malX	PTS system, maltose and glucose-specific IIC component	ko:K02791	0.17176	0.075202	2.28398	FALSE
sitB	manganese/iron transport system ATP-binding protein	ko:K11607	0.155954	0.0683654	2.28118	TRUE
frdC	fumarate reductase subunit C	ko:K00246	0.288725	0.126787	2.27725	FALSE
mtsC	iron/zinc/copper transport system ATP-binding protein	ko:K11706	0.157007	0.0689869	2.2759	TRUE
PTS-Gat-EIIB, gatB	PTS system, galactitol-specific IIB component [EC:.7.1.69]	ko:K02774	0.236038	0.103791	2.27416	FALSE
galP	MFS transporter, SP family, galactose:H+ symporter	ko:K08137	0.132771	0.0584214	2.27265	FALSE
ybjD	putative ATP-dependent endonuclease of the OLD family	ko:K07459	0.203372	0.0894966	2.2724	FALSE
mbtI, irp9, ybtS	salicylate synthetase [EC:.4.4.2]	ko:K04781	0.0748156	0.0329397	2.27129	TRUE
agrA	two-component system, AgrA family, response regulator AgrA	ko:K07707	0.179136	0.078931	2.26953	TRUE
nikB	nickel transport system permease protein	ko:K15585	0.14647	0.0646364	2.26606	FALSE
ABC.VB12.S1, btuF	vitamin B12 transport system substrate-binding protein	ko:K06858	0.175975	0.077688	2.26515	FALSE
pepB	PepB aminopeptidase [EC:.4.11.23]	ko:K07751	0.201264	0.0888751	2.26458	FALSE
K09897	hypothetical protein	ko:K09897	0.201264	0.0888751	2.26458	FALSE
E2.4.-.-	<nobr>Enzymes [BR:<a href="/kegg-bin/get_htext?ko01000+K00786">ko01000</a>]	ko:K00786	0.0379347	0.0167806	2.26063	TRUE
diaA	DnaA initiator-associating protein	ko:K12961	0.181243	0.080174	2.26063	TRUE
E1.3.-.-	<nobr>KEGG Orthology (KO) [BR:<a href="/kegg-bin/get_htext?ko00001+K00258">	ko:K00258	0.0126449	0.00559354	2.26063	FALSE
luxA	alkanal monooxygenase alpha chain [EC:.14.14.3]	ko:K00494	0.00421496	0.00186451	2.26063	FALSE
bioW	6-carboxyhexanoate--CoA ligase [EC:.2.1.14]	ko:K01906	0.0716544	0.0316967	2.26063	FALSE
wcaH	colanic acid biosynthesis protein WcaH [EC:3.6.1.-]	ko:K03207	0.105374	0.0466128	2.26063	FALSE
luxC	long-chain-fatty-acyl-CoA reductase [EC:.2.1.50]	ko:K03400	0.00421496	0.00186451	2.26063	FALSE
E2.3.-.-	<nobr>Enzymes [BR:<a href="/kegg-bin/get_htext?ko01000+K05942">ko01000</a>]	ko:K05942	0.00421496	0.00186451	2.26063	FALSE
E3.2.1.133	<nobr>Enzymes [BR:<a href="/kegg-bin/get_htext?ko01000+K05992">ko01000</a>]	ko:K05992	0.00421496	0.00186451	2.26063	FALSE
lsrG	autoinducer 2-degrading protein	ko:K11530	0.109589	0.0484773	2.26063	FALSE
icmE, dotG	intracellular multiplication protein IcmE	ko:K12209	0.0295047	0.0130516	2.26063	TRUE
pks7	polyketide synthase 7	ko:K12434	0.0252898	0.0111871	2.26063	FALSE
cfr	23S rRNA (adenine2503-C8)-methyltransferase [EC:.1.1.224]	ko:K15632	0.00842993	0.00372902	2.26063	FALSE
luxD	acyl transferase [EC:2.3.1.-]	ko:K15853	0.00421496	0.00186451	2.26063	FALSE
luxB	alkanal monooxygenase beta chain [EC:.14.14.3]	ko:K15854	0.00421496	0.00186451	2.26063	FALSE
xanP	xanthine permease XanP	ko:K16345	0.244468	0.108142	2.26063	FALSE
slp	outer membrane lipoprotein	ko:K07285	0.211802	0.0938471	2.25688	FALSE
syd	SecY interacting protein Syd	ko:K15723	0.178082	0.078931	2.25618	FALSE
lpp	murein lipoprotein	ko:K06078	0.169652	0.075202	2.25595	FALSE
K09904	hypothetical protein	ko:K09904	0.195996	0.0870106	2.25255	FALSE
pduC	propanediol dehydratase large subunit [EC:.2.1.28]	ko:K01699	0.085353	0.0379117	2.25136	FALSE
yihQ	alpha-glucosidase [EC:.2.1.20]	ko:K15922	0.085353	0.0379117	2.25136	FALSE
dmsB	anaerobic dimethyl sulfoxide reductase subunit B (DMSO reductase iron- sulf	ko:K07307	0.162276	0.0720945	2.25088	FALSE
arcA	two-component system, OmpR family, aerobic respiration control protein ArcA	ko:K07773	0.203372	0.0907396	2.24127	FALSE
kefF	glutathione-regulated potassium-efflux system ancillary protein KefF	ko:K11746	0.12118	0.0540709	2.24114	FALSE
K09894	hypothetical protein	ko:K09894	0.199157	0.0888751	2.24086	FALSE
PTS-Ula-EIIA, ulaC, sgaA	PTS system, ascorbate-specific IIA component [EC:.7.1.69]	ko:K02821	0.463646	0.206961	2.24026	TRUE
K09899	hypothetical protein	ko:K09899	0.200211	0.0894966	2.23708	FALSE
hycI	hydrogenase 3 maturation protease [EC:.4.23.51]	ko:K08315	0.126449	0.0565569	2.23578	FALSE
E3.5.1.-	<nobr>Enzymes [BR:<a href="/kegg-bin/get_htext?ko01000+K01463">ko01000</a>]	ko:K01463	0.061117	0.0273462	2.23494	FALSE
E2.-.-.-	<nobr>Enzymes [BR:<a href="/kegg-bin/get_htext?ko01000+K01043">ko01000</a>]	ko:K01043	0.0263435	0.0118086	2.23088	TRUE
yhhL	putative membrane protein	ko:K08993	0.184405	0.08266	2.23088	FALSE
fdnI	formate dehydrogenase-N, gamma subunit	ko:K08350	0.127503	0.0571784	2.22991	FALSE
seqA	negative modulator of initiation of replication	ko:K03645	0.202318	0.0907396	2.22966	FALSE
mglA	methyl-galactoside transport system ATP-binding protein [EC:.6.3.17]	ko:K10542	0.185458	0.0832815	2.22688	FALSE
metJ	transcriptional repressor of met regulon (beta-ribbon, MetJ family)	ko:K03764	0.203372	0.0913611	2.22602	FALSE
dhaR	transcriptional activator for dhaKLM operon	ko:K05880	0.0663857	0.0298322	2.2253	FALSE
hybD	NO DATA	ko:K08567	0.106428	0.0478558	2.22393	FALSE
cycA	D-serine/D-alanine/glycine transporter	ko:K11737	0.320337	0.144189	2.22165	FALSE
helD	DNA helicase IV [EC:.6.4.12]	ko:K03658	0.187566	0.0845245	2.21907	FALSE
yfkR	spore germination protein	ko:K06308	0.0179136	0.00807955	2.21715	FALSE
pduE	propanediol dehydratase small subunit [EC:.2.1.28]	ko:K13920	0.085353	0.0385333	2.21505	FALSE
yciS	putative membrane protein	ko:K08992	0.220232	0.0994406	2.21471	FALSE
PTS-Lac-EIIB, lacE	PTS system, lactose-specific IIB component [EC:.7.1.69]	ko:K02787	0.116965	0.0528278	2.21408	FALSE
PTS-Lac-EIIC, lacE	PTS system, lactose-specific IIC component	ko:K02788	0.116965	0.0528278	2.21408	FALSE
trcR	two-component system, OmpR family, response regulator TrcR	ko:K07672	0.0316122	0.0142946	2.21148	FALSE
fimE	type 1 fimbriae regulatory protein FimE	ko:K07358	0.0453109	0.0205096	2.20925	TRUE
E3.5.1.28D, amiD	N-acetylmuramoyl-L-alanine amidase [EC:.5.1.28]	ko:K11066	0.227608	0.10317	2.20615	TRUE
TC.AAT	amino acid transporter, AAT family	ko:K03293	0.264489	0.11995	2.20499	FALSE
K07149	NO DATA	ko:K07149	0.0410959	0.0186451	2.20411	FALSE
fre, ubiB	aquacobalamin reductase / NAD(P)H-flavin reductase [EC:.16.1.3]	ko:K05368	0.179136	0.081417	2.20023	FALSE
PPCDC, coaC	phosphopantothenoylcysteine decarboxylase [EC:.1.1.36]	ko:K01598	0.101159	0.0459913	2.19953	FALSE
osmE	osmotically inducible lipoprotein OsmE	ko:K04064	0.151739	0.0689869	2.19953	FALSE
rcnA	nickel/cobalt exporter	ko:K08970	0.0874605	0.0397763	2.19881	FALSE
tsx	nucleoside-specific channel-forming protein	ko:K05517	0.157007	0.071473	2.19674	FALSE
tmcA	tRNA(Met) cytidine acetyltransferase [EC:.3.1.193]	ko:K06957	0.199157	0.0907396	2.19482	FALSE
frdB	fumarate reductase iron-sulfur subunit [EC:.3.99.1]	ko:K00245	0.289779	0.13238	2.18899	FALSE
gsiA	glutathione transport system ATP-binding protein	ko:K13892	0.164384	0.075202	2.18589	FALSE
smp	membrane protein	ko:K07186	0.183351	0.083903	2.18527	FALSE
torR	two-component system, OmpR family, torCAD operon response regulator TorR	ko:K07772	0.108535	0.0497203	2.18292	FALSE
nlpI	lipoprotein NlpI	ko:K05803	0.199157	0.0913611	2.17989	FALSE
yhcO	ribonuclease inhibitor	ko:K03623	0.161222	0.073959	2.17989	FALSE
mutH	DNA mismatch repair protein MutH	ko:K03573	0.213909	0.0981976	2.17836	FALSE
avtA	valine--pyruvate aminotransferase [EC:.6.1.66]	ko:K00835	0.200211	0.0919826	2.17662	FALSE
rihB	ribosylpyrimidine nucleosidase [EC:.2.2.8]	ko:K10213	0.052687	0.0242387	2.17368	FALSE
K09893	hypothetical protein	ko:K09893	0.203372	0.0938471	2.16706	FALSE
E6.3.1.8	glutathionylspermidine synthase [EC:.3.1.8]	ko:K01917	0.0484721	0.0223741	2.16643	FALSE
pbp2X	penicillin-binding protein 2X [EC:2.3.2.-]	ko:K12556	0.0874605	0.0403978	2.16498	FALSE
mdaB	modulator of drug activity B	ko:K03923	0.282403	0.130516	2.16374	FALSE
rhlI	acyl homoserine lactone synthase [EC:.3.1.184]	ko:K13061	0.0389884	0.0180236	2.16318	TRUE
atoA	acetate CoA/acetoacetate CoA-transferase beta subunit [EC:.8.3.8]	ko:K01035	0.0927292	0.0428838	2.16234	FALSE
malE	maltose/maltodextrin transport system substrate-binding protein	ko:K10108	0.161222	0.0745805	2.16172	FALSE
waaQ, rfaQ	heptosyltransferase III [EC:2.4.-.-]	ko:K02849	0.177028	0.0820385	2.15787	FALSE
eutP	ethanolamine utilization protein EutP	ko:K04029	0.152792	0.0708515	2.15652	FALSE
gsiB	glutathione transport system substrate-binding protein	ko:K13889	0.16333	0.0758235	2.15408	FALSE
TC.DASS	divalent anion:Na+ symporter, DASS family	ko:K03319	0.297155	0.137974	2.1537	FALSE
MFS.SET	MFS transporter, SET family, sugar efflux transporter	ko:K03291	0.168599	0.0783095	2.15298	FALSE
pseI, neuB3	pseudaminic acid synthase [EC:.5.1.97]	ko:K15898	0.0748156	0.0348042	2.14961	TRUE
K07387	putative metalloprotease [EC:3.4.24.-]	ko:K07387	0.169652	0.078931	2.14937	FALSE
csiD	protein CsiD	ko:K15737	0.0948367	0.0441268	2.14919	FALSE
fdrA	FdrA protein	ko:K02381	0.0800843	0.0372902	2.14759	FALSE
deoR	DeoR family transcriptional regulator, deoxyribose operon repressor	ko:K11534	0.162276	0.0758235	2.14018	FALSE
gsiD	glutathione transport system permease protein	ko:K13891	0.162276	0.0758235	2.14018	FALSE
K17208, ibpA	inositol transport system substrate-binding protein	ko:K17208	0.0305585	0.0142946	2.13777	FALSE
iatP	inositol transport system permease protein	ko:K17209	0.0305585	0.0142946	2.13777	FALSE
iatA	inositol transport system ATP-binding protein	ko:K17210	0.0305585	0.0142946	2.13777	FALSE
gsiC	glutathione transport system permease protein	ko:K13890	0.16333	0.076445	2.13657	FALSE
mtfabH	beta-ketoacyl ACP synthase [EC:2.3.1.-]	ko:K11608	0.0358272	0.0167806	2.13503	FALSE
aroM	protein AroM	ko:K14591	0.11275	0.0528278	2.1343	FALSE
yrdD	putative DNA topoisomerase	ko:K07479	0.194942	0.0913611	2.13375	FALSE
E3.2.1.85, lacG	6-phospho-beta-galactosidase [EC:.2.1.85]	ko:K01220	0.118019	0.0553139	2.13362	FALSE
eta	exfoliative toxin A/B	ko:K11041	0.118019	0.0553139	2.13362	TRUE
yfaE	ferredoxin	ko:K11107	0.210748	0.0988191	2.13267	FALSE
rstB	two-component system, OmpR family, sensor histidine kinase RstB [EC:.7.13.3	ko:K07639	0.195996	0.0919826	2.13079	FALSE
malG	maltose/maltodextrin transport system permease protein	ko:K10110	0.160169	0.075202	2.12985	FALSE
srmB	ATP-dependent RNA helicase SrmB [EC:2.7.7.-]	ko:K05590	0.202318	0.0950901	2.12765	FALSE
K09891	hypothetical protein	ko:K09891	0.202318	0.0950901	2.12765	FALSE
prpR	transcriptional regulator, propionate catabolism operon regulatory protein	ko:K02688	0.140148	0.0658794	2.12733	FALSE
COMT	catechol O-methyltransferase [EC:.1.1.6]	ko:K00545	0.0316122	0.0149161	2.11934	FALSE
TR1	Tropinone reductase 1 [EC:.1.1.206]	ko:K08081	0.0210748	0.00994406	2.11934	FALSE
entS	MFS transporter, ENTS family, enterobactin (siderophore) exporter	ko:K08225	0.115911	0.0546924	2.11934	FALSE
ainS, luxM	acyl homoserine lactone synthase [EC:.3.1.184]	ko:K13062	0.0052687	0.00248602	2.11934	FALSE
rpfG	two-component system, response regulator RpfG	ko:K13815	0.0210748	0.00994406	2.11934	FALSE
malF	maltose/maltodextrin transport system permease protein	ko:K10109	0.158061	0.0745805	2.11934	FALSE
exoX	exodeoxyribonuclease X [EC:3.1.11.-]	ko:K10857	0.131718	0.0621504	2.11934	FALSE
rtcR	transcriptional regulatory protein RtcR	ko:K14414	0.110643	0.0522063	2.11934	FALSE
mycP	membrane-anchored mycosin MYCP [EC:3.4.21.-]	ko:K14743	0.0737619	0.0348042	2.11934	TRUE
ulaR	DeoR family transcriptional regulator, ulaG and ulaABCDEF operon transcript	ko:K03477	0.132771	0.0627719	2.11514	FALSE
agrC	two-component system, AgrA family, sensor histidine kinase AgrC [EC:2.7.13.	ko:K07706	0.165437	0.0783095	2.11261	TRUE
hdhA	7-alpha-hydroxysteroid dehydrogenase [EC:.1.1.159]	ko:K00076	0.17176	0.081417	2.10963	FALSE
lacR	DeoR family transcriptional regulator, lactose phosphotransferase system re	ko:K02530	0.12961	0.0615289	2.10649	FALSE
mbtC	mycobactin polyketide synthetase MbtC	ko:K04790	0.0379347	0.0180236	2.10472	TRUE
irtA	ATP-binding cassette, subfamily B, bacterial IrtA [EC:3.6.3.-]	ko:K14698	0.032666	0.0155376	2.10238	FALSE
esxA, esat6	6 kDa early secretory antigenic target	ko:K14956	0.0273973	0.0130516	2.09915	TRUE
qseC	two-component system, OmpR family, sensor histidine kinase QseC [EC:.7.13.3	ko:K07645	0.186512	0.0888751	2.09859	FALSE
eutS	ethanolamine utilization protein EutS	ko:K04031	0.153846	0.0733375	2.09778	FALSE
embC	arabinosyltransferase C [EC:2.4.2.-]	ko:K11387	0.0769231	0.0366687	2.09778	FALSE
PTS-Lac-EIIA, lacF	PTS system, lactose-specific IIA component [EC:.7.1.69]	ko:K02786	0.115911	0.0553139	2.09552	FALSE
uspE	universal stress protein E	ko:K14055	0.199157	0.0950901	2.0944	FALSE
K07274	outer membrane protein	ko:K07274	0.18862	0.0901181	2.09303	FALSE
PTS-HPR.PTSO, ptsO, npr	phosphocarrier protein NPr	ko:K08485	0.183351	0.0876321	2.09228	FALSE
torD	TorA specific chaperone	ko:K03533	0.122234	0.0584214	2.09228	FALSE
dlgD	3-dehydro-L-gulonate 2-dehydrogenase [EC:.1.1.130]	ko:K08092	0.101159	0.0484773	2.08673	FALSE
hyfH	hydrogenase-4 component H	ko:K12143	0.0505796	0.0242387	2.08673	FALSE
pheA1	chorismate mutase [EC:.4.99.5]	ko:K04093	0.269758	0.129273	2.08673	FALSE
hydH, zraS	two-component system, NtrC family, sensor histidine kinase HydH [EC:.7.13.3	ko:K07709	0.107482	0.0515848	2.08359	FALSE
E3.-.-.-	<nobr>Enzymes [BR:<a href="/kegg-bin/get_htext?ko01000+K01567">ko01000</a>]	ko:K01567	0.0453109	0.0217526	2.083	TRUE
srtB	sortase B [EC:.4.22.70]	ko:K08600	0.119073	0.0571784	2.08248	TRUE
coaW	type II pantothenate kinase [EC:.7.1.33]	ko:K09680	0.0684932	0.0329397	2.07935	FALSE
hpaA	AraC family transcriptional regulator, 4-hydroxyphenylacetate 3-monooxygena	ko:K02508	0.0800843	0.0385333	2.07832	FALSE
PTS-HPR.PTSH, ptsH	phosphocarrier protein HPr	ko:K02784	0.206533	0.0994406	2.07695	FALSE
fadD32	fatty acid CoA ligase FadD32	ko:K12428	0.0748156	0.0360472	2.07549	FALSE
fhaB	filamentous hemagglutinin	ko:K15125	0.155954	0.075202	2.0738	TRUE
E5.1.3.-	<nobr>Enzymes [BR:<a href="/kegg-bin/get_htext?ko01000+K01795">ko01000</a>]	ko:K01795	0.0115911	0.00559354	2.07224	TRUE
asp2	accessory secretory protein Asp2	ko:K12269	0.0579557	0.0279677	2.07224	FALSE
ushA	5-nucleotidase / UDP-sugar diphosphatase [EC:.1.3.5]	ko:K11751	0.174921	0.0845245	2.06947	FALSE
E2.7.13.3	histidine kinase	ko:K10819	0.0758693	0.0366687	2.06905	FALSE
aftC	arabinofuranan 3-O-arabinosyltransferase [EC:.4.2.47]	ko:K16647	0.0758693	0.0366687	2.06905	FALSE
asnA	aspartate--ammonia ligase [EC:.3.1.1]	ko:K01914	0.344573	0.166563	2.06873	FALSE
PTS-Gat-EIIA, gatA	PTS system, galactitol-specific IIA component [EC:.7.1.69]	ko:K02773	0.23393	0.113114	2.0681	FALSE
nanE	N-acylglucosamine-6-phosphate 2-epimerase [EC:.1.3.9]	ko:K01788	0.398314	0.192666	2.06738	TRUE
rstA	two-component system, OmpR family, response regulator RstA	ko:K07661	0.199157	0.0963331	2.06738	FALSE
waaR, waaT, rfaJ	UDP-glucose/galactose:(glucosyl)LPS alpha-1,2-glucosyl/galactosyltransferas	ko:K03276	0.0295047	0.0142946	2.06405	TRUE
trcS	two-component system, OmpR family, sensor histidine kinase TrcS [EC:.7.13.3	ko:K07656	0.0295047	0.0142946	2.06405	FALSE
pks12	polyketide synthase 12	ko:K12436	0.0295047	0.0142946	2.06405	FALSE
kefC	glutathione-regulated potassium-efflux system ancillary protein KefC	ko:K11745	0.106428	0.0515848	2.06316	FALSE
osmB	osmotically inducible lipoprotein OsmB	ko:K04062	0.183351	0.0888751	2.06302	FALSE
pssA	CDP-diacylglycerol---serine O-phosphatidyltransferase [EC:.7.8.8]	ko:K00998	0.207587	0.100684	2.06177	FALSE
treC	trehalose-6-phosphate hydrolase [EC:.2.1.93]	ko:K01226	0.350896	0.170292	2.06055	FALSE
fadR	GntR family transcriptional regulator, negative regulator for fad regulon a	ko:K03603	0.202318	0.0981976	2.06032	FALSE
TC.GBP	general bacterial porin, GBP family	ko:K03285	0.0179136	0.00870106	2.05878	TRUE
wbyL	glycosyltransferase [EC:2.4.1.-]	ko:K13002	0.0179136	0.00870106	2.05878	FALSE
PTS-Gut-EIIC, srlA	PTS system, glucitol/sorbitol-specific IIC component	ko:K02783	0.18019	0.0876321	2.05621	FALSE
chuX	hypothetical protein	ko:K07227	0.0906217	0.0441268	2.05367	TRUE
vgrG	type VI secretion system secreted protein VgrG	ko:K11904	0.103267	0.0503418	2.05131	FALSE
allD	ureidoglycolate dehydrogenase (NAD+) [EC:.1.1.350]	ko:K00073	0.085353	0.0416408	2.04975	FALSE
fucI	L-fucose isomerase [EC:.3.1.25]	ko:K01818	0.159115	0.077688	2.04813	FALSE
glcA	glycolate permease	ko:K02550	0.0368809	0.0180236	2.04626	FALSE
agaS	tagatose-6-phosphate ketose/aldose isomerase [EC:5.-.-.-]	ko:K02082	0.186512	0.0913611	2.04148	FALSE
PTS-Asc-EIIB, ascF	PTS system, arbutin-, cellobiose-, and salicin-specific IIB component [EC:.	ko:K02752	0.0684932	0.0335612	2.04084	FALSE
PTS-Asc-EIIC, ascF	PTS system, arbutin-, cellobiose-, and salicin-specific IIC component	ko:K02753	0.0684932	0.0335612	2.04084	FALSE
aftA	galactan 5-O-arabinofuranosyltransferase [EC:.4.2.46]	ko:K13686	0.0748156	0.0366687	2.04031	FALSE
aftB	arabinofuranosyltransferase [EC:2.4.2.-]	ko:K13687	0.0748156	0.0366687	2.04031	FALSE
eutN	ethanolamine utilization protein EutN	ko:K04028	0.106428	0.0522063	2.0386	FALSE
fieF	ferrous-iron efflux pump FieF	ko:K13283	0.18862	0.0926041	2.03684	FALSE
fruR1, fruR	LacI family transcriptional regulator, fructose operon transcriptional repr	ko:K03435	0.240253	0.118086	2.03456	FALSE
E1.1.3.8	L-gulonolactone oxidase [EC:.1.3.8]	ko:K00103	0.0189673	0.00932256	2.03456	FALSE
E3.1.21.-	<nobr>Enzymes [BR:<a href="/kegg-bin/get_htext?ko01000+K01157">ko01000</a>]	ko:K01157	0.00632244	0.00310752	2.03456	FALSE
PTS-Gut-EIIB, srlE	PTS system, glucitol/sorbitol-specific IIB component [EC:.7.1.69]	ko:K02782	0.177028	0.0870106	2.03456	FALSE
E3.4.21.100	pseudomonalisin [EC:.4.21.100]	ko:K05998	0.0189673	0.00932256	2.03456	TRUE
pgaC	biofilm PGA synthesis N-glycosyltransferase PgaC [EC:2.4.-.-]	ko:K11936	0.151739	0.0745805	2.03456	TRUE
traA	conjugal transfer pilus assembly protein TraA	ko:K12069	0.00632244	0.00310752	2.03456	FALSE
pduP	propionaldehyde dehydrogenase	ko:K13922	0.0948367	0.0466128	2.03456	FALSE
luxN	two-component system, autoinducer 1 sensor kinase/phosphatase LuxN [EC:.7.1	ko:K15850	0.00632244	0.00310752	2.03456	FALSE
K07270	glycosyl transferase, family 25	ko:K07270	0.172813	0.0851461	2.02961	TRUE
srlD	sorbitol-6-phosphate 2-dehydrogenase [EC:.1.1.140]	ko:K00068	0.160169	0.078931	2.02922	FALSE
rutG	putative pyrimidine permease RutG	ko:K09016	0.0642782	0.0316967	2.02791	FALSE
asrB	anaerobic sulfite reductase subunit B	ko:K16951	0.0642782	0.0316967	2.02791	FALSE
aroP	aromatic amino acid transport protein AroP	ko:K11734	0.200211	0.0988191	2.02603	FALSE
ydiY	putative salt-induced outer membrane protein	ko:K07283	0.182297	0.0901181	2.02287	TRUE
asrC	anaerobic sulfite reductase subunit C	ko:K00385	0.0653319	0.0323182	2.02152	FALSE
shlB, hhdB, hpmB	hemolysin activation/secretion protein	ko:K11017	0.032666	0.0161591	2.02152	TRUE
uvrY	two-component system, NarL family, invasion response regulator UvrY	ko:K07689	0.189673	0.0938471	2.02109	FALSE
PTS-HPR.FRUB, fruB, fpr	phosphocarrier protein FPr	ko:K11183	0.24236	0.11995	2.02051	FALSE
lysP	lysine-specific permease	ko:K11733	0.336143	0.166563	2.01811	FALSE
eutH	ethanolamine transporter	ko:K04023	0.14647	0.072716	2.01428	FALSE
PTS-Gat-EIIC, gatC	PTS system, galactitol-specific IIC component	ko:K02775	0.240253	0.119329	2.01337	FALSE
K09712	hypothetical protein	ko:K09712	0.161222	0.080174	2.0109	FALSE
ubiF	2-octaprenyl-3-methyl-6-methoxy-1,4-benzoquinol hydroxylase [EC:1.14.13.-]	ko:K03184	0.211802	0.105656	2.00464	FALSE
E1.11.1.-	peroxiredoxin [EC:1.11.1.-]	ko:K00435	0.0136986	0.00683654	2.00374	FALSE
E3.5.99.6	glucosamine-6-phosphate isomerase [EC:.5.99.6]	ko:K01504	0.0136986	0.00683654	2.00374	FALSE
eutJ	ethanolamine utilization protein EutJ	ko:K04024	0.136986	0.0683654	2.00374	FALSE
mbtG	mycobactin lysine-N-oxygenase	ko:K04793	0.0410959	0.0205096	2.00374	TRUE
waaZ, rfaZ	KDO transferase III [EC:2.-.-.-]	ko:K12981	0.0410959	0.0205096	2.00374	FALSE
flhC	flagellar transcriptional activator FlhC	ko:K02402	0.179136	0.0894966	2.0016	TRUE
pks13	polyketide synthase 13	ko:K12437	0.0758693	0.0379117	2.00121	FALSE
tyrA	chorismate mutase / prephenate dehydrogenase [EC:.4.99.5]	ko:K14187	0.200211	0.100062	2.00086	FALSE
K11476, gntR	GntR family transcriptional regulator, gluconate operon transcriptional rep	ko:K11476	0.0621707	0.0310752	2.00065	FALSE
hcaR	LysR family transcriptional regulator, hca operon transcriptional activator	ko:K05817	0.0484721	0.0242387	1.99978	FALSE
hydG, zraR	two-component system, NtrC family, response regulator HydG	ko:K07713	0.0969442	0.0484773	1.99978	FALSE
ygeS, xdhA	xanthine dehydrogenase molybdenum-binding subunit [EC:.17.1.4]	ko:K00087	0.0695469	0.0348042	1.99823	FALSE
luxP	autoinducer 2-binding periplasmic protein LuxP	ko:K10910	0.0210748	0.0105656	1.99467	FALSE
hscC	molecular chaperone HscC	ko:K04045	0.0990516	0.0497203	1.99218	FALSE
ttrS	two-component system, LuxR family, sensor histidine kinase TtrS [EC:.7.13.3	ko:K13040	0.0642782	0.0323182	1.98892	TRUE
mbtD	mycobactin polyketide synthetase MbtD	ko:K04791	0.0358272	0.0180236	1.98779	TRUE
ttdT	L-tartrate/succinate antiporter	ko:K11106	0.0790306	0.0397763	1.98688	FALSE
K02856, rhaT	L-rhamnose-H+ transport protein	ko:K02856	0.122234	0.0615289	1.98661	FALSE
K07084	NO DATA	ko:K07084	0.273973	0.137974	1.98568	FALSE
thiQ	thiamine transport system ATP-binding protein	ko:K02062	0.240253	0.121193	1.98239	TRUE
nikA	nickel transport system substrate-binding protein	ko:K15584	0.14647	0.073959	1.98042	FALSE
E2.4.1.19	cyclomaltodextrin glucanotransferase [EC:.4.1.19]	ko:K00701	0.00737619	0.00372902	1.97805	FALSE
sfmD	outer membrane usher protein	ko:K07354	0.0221286	0.0111871	1.97805	FALSE
PTS-Gam-EIID, agaD	PTS system, galactosamine-specific IID component	ko:K10986	0.0442571	0.0223741	1.97805	FALSE
ppsD	phenolpthiocerol synthesis type-I polyketide synthase D	ko:K12443	0.0295047	0.0149161	1.97805	FALSE
mbtF	mycobactin peptide synthetase MbtF	ko:K04792	0.0368809	0.0186451	1.97805	TRUE
E3.4.11.10	bacterial leucyl aminopeptidase [EC:.4.11.10]	ko:K05994	0.0368809	0.0186451	1.97805	TRUE
lacD	tagatose 1,6-diphosphate aldolase [EC:.1.2.40]	ko:K01635	0.172813	0.0876321	1.97203	FALSE
lamB	maltoporin	ko:K02024	0.174921	0.0888751	1.96817	FALSE
icmL, traM, dotI	intracellular multiplication protein IcmL	ko:K12214	0.0305585	0.0155376	1.96674	TRUE
irtB	ATP-binding cassette, subfamily B, bacterial IrtB [EC:3.6.3.-]	ko:K14699	0.0305585	0.0155376	1.96674	FALSE
asrA	anaerobic sulfite reductase subunit A	ko:K16950	0.061117	0.0310752	1.96674	FALSE
abgR	LysR family transcriptional regulator, regulator of abg operon	ko:K14057	0.0463646	0.0236172	1.96317	FALSE
flhD	flagellar transcriptional activator FlhD	ko:K02403	0.170706	0.0870106	1.9619	TRUE
K06956	NO DATA	ko:K06956	0.355111	0.181479	1.95676	TRUE
shlA, hhdA, hpmA	hemolysin	ko:K11016	0.0316122	0.0161591	1.95631	TRUE
wbpB	UDP-N-acetyl-2-amino-2-deoxyglucuronate dehydrogenase [EC:.1.1.335]	ko:K13016	0.0632244	0.0323182	1.95631	TRUE
cpxA	two-component system, OmpR family, sensor histidine kinase CpxA [EC:.7.13.3	ko:K07640	0.200211	0.102548	1.95236	FALSE
K07014	NO DATA	ko:K07014	0.225501	0.1156	1.9507	FALSE
asp3	accessory secretory protein Asp3	ko:K12270	0.056902	0.0292107	1.94799	FALSE
atoC	two-component system, NtrC family, response regulator AtoC	ko:K07714	0.122234	0.0627719	1.94727	TRUE
fadD9	fatty acid CoA ligase FadD9	ko:K12421	0.0410959	0.0211311	1.9448	FALSE
lacT	transcriptional antiterminator	ko:K02531	0.0495258	0.0254817	1.94359	FALSE
pknK	serine/threonine-protein kinase PknK [EC:.7.11.1]	ko:K13419	0.0252898	0.0130516	1.93768	FALSE
dhaM	PTS hybrid protein	ko:K05881	0.111697	0.0577999	1.93247	FALSE
E2.1.1.72	site-specific DNA-methyltransferase (adenine-specific) [EC:.1.1.72]	ko:K00571	0.139094	0.0720945	1.92933	TRUE
evgS, bvgS	two-component system, NarL family, sensor histidine kinase EvgS [EC:.7.13.3	ko:K07679	0.122234	0.0633934	1.92818	TRUE
creB	two-component system, OmpR family, catabolic regulation response regulator	ko:K07663	0.158061	0.0820385	1.92667	FALSE
baeR	two-component system, OmpR family, response regulator BaeR	ko:K07664	0.185458	0.0963331	1.92518	FALSE
K09923	hypothetical protein	ko:K09923	0.221286	0.114978	1.92459	FALSE
vasJ	type VI secretion system protein VasJ	ko:K11910	0.132771	0.0689869	1.92459	FALSE
puuR	HTH-type transcriptional regulator, repressor for puuD	ko:K14056	0.0621707	0.0323182	1.92371	FALSE
nfrA	bacteriophage N4 adsorption protein A	ko:K11739	0.0453109	0.0236172	1.91856	FALSE
rfaH	transcriptional antiterminator RfaH	ko:K05785	0.190727	0.0994406	1.918	FALSE
fucO	lactaldehyde reductase [EC:.1.1.77]	ko:K00048	0.127503	0.0665009	1.91731	FALSE
hupA	DNA-binding protein HU-alpha	ko:K05787	0.211802	0.110628	1.91455	FALSE
mbtE	mycobactin peptide synthetase MbtE	ko:K04789	0.0368809	0.0192666	1.91424	TRUE
estA	putative tributyrin esterase [EC:3.1.1.-]	ko:K03930	0.0832455	0.0435053	1.91346	TRUE
ttdB	L(+)-tartrate dehydratase beta subunit [EC:.2.1.32]	ko:K03780	0.102213	0.0534493	1.91233	FALSE
creC	two-component system, OmpR family, sensor histidine kinase CreC [EC:.7.13.3	ko:K07641	0.158061	0.08266	1.91218	FALSE
E4.1.1.19	arginine decarboxylase [EC:.1.1.19]	ko:K01583	0.00948367	0.00497203	1.9074	TRUE
eptA	phosphoethanolamine transferase	ko:K03760	0.322445	0.169049	1.9074	FALSE
asp1	accessory secretory protein Asp1	ko:K12268	0.056902	0.0298322	1.9074	FALSE
K09804	hypothetical protein	ko:K09804	0.0674394	0.0354257	1.90368	FALSE
epd	D-erythrose 4-phosphate dehydrogenase [EC:.2.1.72]	ko:K03472	0.192835	0.101305	1.9035	FALSE
puuA	gamma-glutamylputrescine synthase [EC:.3.1.11]	ko:K09470	0.0684932	0.0360472	1.90009	FALSE
fkpA	FKBP-type peptidyl-prolyl cis-trans isomerase FkpA [EC:.2.1.8]	ko:K03772	0.227608	0.11995	1.89752	TRUE
scrY	sucrose porin	ko:K16077	0.0495258	0.0261032	1.89731	FALSE
ilvY	LysR family transcriptional regulator, positive regulator for ilvC	ko:K02521	0.199157	0.105034	1.89612	FALSE
garL	2-dehydro-3-deoxyglucarate aldolase [EC:.1.2.20]	ko:K01630	0.143309	0.0758235	1.89003	TRUE
K07169	FHA domain-containing protein	ko:K07169	0.0410959	0.0217526	1.88924	FALSE
kgd	2-oxoglutarate decarboxylase [EC:.1.1.71]	ko:K01616	0.0727081	0.0385333	1.88689	FALSE
rsmF	16S rRNA (cytosine1407-C5)-methyltransferase [EC:.1.1.178]	ko:K11392	0.14647	0.077688	1.88536	FALSE
pldA	phospholipase A1 [EC:.1.1.32]	ko:K01058	0.272919	0.14481	1.88466	FALSE
icmK, traN, dotH	intracellular multiplication protein IcmK	ko:K12213	0.0316122	0.0167806	1.88385	TRUE
K05303	O-methyltransferase [EC:2.1.1.-]	ko:K05303	0.0210748	0.0111871	1.88385	FALSE
sdh	serine 3-dehydrogenase [EC:.1.1.276]	ko:K05886	0.0210748	0.0111871	1.88385	FALSE
oprJ	multidrug resistance outer membrane protein OprJ	ko:K08721	0.0105374	0.00559354	1.88385	FALSE
citX	holo-ACP synthase [EC:.7.7.61]	ko:K05964	0.170706	0.0907396	1.88127	FALSE
gltS	glutamate:Na+ symporter, ESS family	ko:K03312	0.384615	0.204475	1.88099	FALSE
K07132	NO DATA	ko:K07132	0.0432034	0.0229956	1.87876	TRUE
torC	trimethylamine-N-oxide reductase (cytochrome c), cytochrome c-type subunit	ko:K03532	0.141201	0.075202	1.87763	FALSE
lyxK	L-xylulokinase [EC:.7.1.53]	ko:K00880	0.130664	0.0696085	1.87713	FALSE
bioG	biotin synthesis protein BioG	ko:K09789	0.0653319	0.0348042	1.87713	FALSE
E3.4.24.-	putative zinc metalloprotease [EC:3.4.24.-]	ko:K01417	0.305585	0.162834	1.87666	TRUE
rhaD	rhamnulose-1-phosphate aldolase [EC:.1.2.19]	ko:K01629	0.164384	0.0876321	1.87584	FALSE
napF	ferredoxin-type protein NapF	ko:K02572	0.177028	0.0944686	1.87394	FALSE
ttdA	L(+)-tartrate dehydratase alpha subunit [EC:.2.1.32]	ko:K03779	0.101159	0.0540709	1.87086	FALSE
pyrI	aspartate carbamoyltransferase regulatory subunit	ko:K00610	0.225501	0.120572	1.87026	FALSE
pit	low-affinity inorganic phosphate transporter	ko:K16322	0.181243	0.0969546	1.86936	FALSE
mviM	virulence factor	ko:K03810	0.240253	0.128651	1.86747	TRUE
mdtO	multidrug resistance protein MdtO	ko:K15547	0.0800843	0.0428838	1.86747	FALSE
fhuF	ferric iron reductase protein FhuF	ko:K13255	0.150685	0.0807955	1.86502	FALSE
ttrA	tetrathionate reductase subunit A	ko:K08357	0.0706006	0.0379117	1.86224	TRUE
pspC	phage shock protein C	ko:K03973	0.153846	0.08266	1.86119	FALSE
gatZ-kbaZ	D-tagatose-1,6-bisphosphate aldolase subunit GatZ/KbaZ	ko:K16371	0.153846	0.08266	1.86119	FALSE
BDH, butB	(R,R)-butanediol dehydrogenase / meso-butanediol dehydrogenase / diacetyl r	ko:K00004	0.0474183	0.0254817	1.86088	FALSE
ansP	L-asparagine permease	ko:K11738	0.202318	0.108763	1.86017	FALSE
E3.2.1.41	pullulanase [EC:.2.1.41]	ko:K01200	0.0958904	0.0515848	1.85889	FALSE
hpaD, hpcB	3,4-dihydroxyphenylacetate 2,3-dioxygenase [EC:.13.11.15]	ko:K00455	0.120126	0.0646364	1.85849	FALSE
E4.2.2.1	hyaluronate lyase [EC:.2.2.1]	ko:K01727	0.0990516	0.0534493	1.85319	TRUE
arcD, lysl, lysP	arginine:ornithine antiporter / lysine permease	ko:K03758	0.42255	0.228092	1.85254	FALSE
cbiE	cobalt-precorrin-7 (C5)-methyltransferase [EC:.1.1.289]	ko:K03399	0.11275	0.0609074	1.85118	FALSE
K09914	putative lipoprotein	ko:K09914	0.201264	0.108763	1.85048	FALSE
E3.1.3.6	3-nucleotidase [EC:.1.3.6]	ko:K08693	0.0126449	0.00683654	1.8496	FALSE
PTS-Mng-EIIA, mngA, hrsA	PTS system, 2-O-A-mannosyl-D-glycerate-specific IIA component [EC:.7.1.69]	ko:K11198	0.0379347	0.0205096	1.8496	FALSE
PTS-Mng-EIIB, mngA, hrsA	PTS system, 2-O-A-mannosyl-D-glycerate-specific IIB component [EC:.7.1.69]	ko:K11199	0.0379347	0.0205096	1.8496	FALSE
PTS-Mng-EIIC, mngA, hrsA	PTS system, 2-O-A-mannosyl-D-glycerate-specific IIC component	ko:K11200	0.0379347	0.0205096	1.8496	FALSE
cusF	Cu(I)/Ag(I) efflux system periplasmic protein CusF	ko:K07810	0.0769231	0.0416408	1.8473	FALSE
K02476	two-component system, CitB family, sensor kinase [EC:.7.13.3]	ko:K02476	0.0642782	0.0348042	1.84685	FALSE
rusA	crossover junction endodeoxyribonuclease RusA [EC:.1.22.4]	ko:K01160	0.0800843	0.0435053	1.84079	FALSE
hcaA1, hcaE	3-phenylpropionate/cinnamic acid dioxygenase subunit alpha [EC:.14.12.19]	ko:K05708	0.0400421	0.0217526	1.84079	FALSE
clpL	ATP-dependent Clp protease ATP-binding subunit ClpL	ko:K04086	0.122234	0.0665009	1.83808	TRUE
K11905	type VI secretion system protein	ko:K11905	0.135933	0.073959	1.83795	FALSE
proQ	ProP effector	ko:K03607	0.246575	0.134245	1.83676	FALSE
ceo	N5-(carboxyethyl)ornithine synthase [EC:.5.1.24]	ko:K00298	0.0136986	0.00745805	1.83676	FALSE
mioC	MioC protein	ko:K06205	0.219178	0.119329	1.83676	FALSE
hyfD	hydrogenase-4 component D [EC:1.-.-.-]	ko:K12139	0.0410959	0.0223741	1.83676	FALSE
yajG	uncharacterized lipoprotein	ko:K07286	0.210748	0.114978	1.83294	TRUE
K07337	hypothetical protein	ko:K07337	0.257113	0.14046	1.83051	FALSE
eco	ecotin	ko:K08276	0.175975	0.0963331	1.82673	FALSE
colA	microbial collagenase [EC:.4.24.3]	ko:K01387	0.0737619	0.0403978	1.82589	TRUE
apeE, estA, lip-1	outer membrane lipase/esterase	ko:K12686	0.0885142	0.0484773	1.82589	FALSE
E3.4.24.28	bacillolysin [EC:.4.24.28]	ko:K01400	0.0295047	0.0161591	1.82589	FALSE
yhhY	putative acetyltransferase [EC:2.3.1.-]	ko:K03825	0.206533	0.113114	1.82589	FALSE
cmaB	non-haem Fe2+, alpha-ketoglutarate-dependent halogenase	ko:K15650	0.0147524	0.00807955	1.82589	FALSE
narX	two-component system, NarL family, nitrate/nitrite sensor histidine kinase	ko:K07673	0.181243	0.0994406	1.82263	FALSE
E3.2.1.17	lysozyme [EC:.2.1.17]	ko:K01185	0.169652	0.0932256	1.8198	TRUE
PPCS, coaB	phosphopantothenate-cysteine ligase [EC:.3.2.5]	ko:K01922	0.0927292	0.0509633	1.81953	FALSE
nreC	two-component system, NarL family, response regulator NreC	ko:K07696	0.0463646	0.0254817	1.81953	FALSE
torT	periplasmic protein TorT	ko:K11930	0.108535	0.0596644	1.8191	FALSE
zntR	MerR family transcriptional regulator, Zn(II)-responsive regulator of zntA	ko:K13638	0.159115	0.0876321	1.81571	FALSE
mdtN	multidrug resistance protein MdtN	ko:K15549	0.0800843	0.0441268	1.81487	TRUE
endA	deoxyribonuclease I [EC:.1.21.1]	ko:K01150	0.208641	0.114978	1.81461	FALSE
pepQ	Xaa-Pro dipeptidase [EC:.4.13.9]	ko:K01271	0.386723	0.213176	1.8141	FALSE
virB8, lvhB8	type IV secretion system protein VirB8	ko:K03203	0.147524	0.081417	1.81195	TRUE
hsd	3beta-hydroxy-delta5-steroid dehydrogenase / steroid delta-isomerase [EC:.1	ko:K16045	0.0337197	0.0186451	1.8085	FALSE
ydfG	malonic semialdehyde reductase [EC:1.1.1.-]	ko:K16066	0.170706	0.0944686	1.80701	FALSE
PTS-Gut-EIIA, srlB	PTS system, glucitol/sorbitol-specific IIA component [EC:.7.1.69]	ko:K02781	0.189673	0.105034	1.80582	FALSE
wzy	O-antigen polymerase	ko:K13009	0.0347734	0.0192666	1.80485	FALSE
troC, mntC, znuB	manganese/zinc/iron transport system permease protein	ko:K11708	0.157007	0.0870106	1.80446	TRUE
troA, mntA, znuA	manganese/zinc/iron transport system substrate-binding protein	ko:K11707	0.158061	0.0876321	1.80369	TRUE
troD, mntD, znuB	manganese/zinc/iron transport system permease protein	ko:K11709	0.159115	0.0882536	1.80293	TRUE
aroD	3-dehydroquinate dehydratase I [EC:.2.1.10]	ko:K03785	0.339305	0.188316	1.80179	FALSE
DESA2	acyl-[acyl-carrier-protein] desaturase [EC:.14.19.2]	ko:K03922	0.0358272	0.0198881	1.80144	FALSE
K11638, citT	two-component system, CitB family, response regulator CitT	ko:K11638	0.0179136	0.00994406	1.80144	FALSE
trmY	tRNA (pseudouridine54-N1)-methyltransferase [EC:.1.1.257]	ko:K16317	0.0179136	0.00994406	1.80144	FALSE
K06906	NO DATA	ko:K06906	0.148577	0.08266	1.79745	FALSE
wecC	UDP-N-acetyl-D-mannosaminuronic acid dehydrogenase [EC:.1.1.336]	ko:K02472	0.24236	0.134866	1.79704	TRUE
E6.2.1.-	<nobr>KEGG Orthology (KO) [BR:<a href="/kegg-bin/get_htext?ko00001+K01913">	ko:K01913	0.0189673	0.0105656	1.7952	FALSE
ssp	subtilase-type serine protease [EC:3.4.21.-]	ko:K12685	0.0379347	0.0211311	1.7952	TRUE
ntpA, nudB	dATP pyrophosphohydrolase [EC:3.6.1.-]	ko:K08310	0.268704	0.149782	1.79396	FALSE
PTS-Gam-EIIC, agaC	PTS system, galactosamine-specific IIC component	ko:K10985	0.0400421	0.0223741	1.78966	FALSE
chiA	bifunctional chitinase/lysozyme [EC:.2.1.14]	ko:K13381	0.0200211	0.0111871	1.78966	FALSE
nrdI	protein involved in ribonucleotide reduction	ko:K03647	0.463646	0.259167	1.78898	FALSE
ycgQ	putative membrane protein	ko:K08986	0.142255	0.0795525	1.78819	FALSE
K07318	adenine-specific DNA-methyltransferase [EC:.1.1.72]	ko:K07318	0.102213	0.0571784	1.78761	FALSE
iunH	purine nucleosidase [EC:.2.2.1]	ko:K01239	0.184405	0.10317	1.78739	TRUE
niaX	niacin transporter	ko:K16788	0.103267	0.0577999	1.78662	FALSE
K02475	two-component system, CitB family, response regulator	ko:K02475	0.0632244	0.0354257	1.7847	FALSE
ygjK	putative isomerase	ko:K03931	0.0632244	0.0354257	1.7847	FALSE
rpfC	two-component system, sensor histidine kinase RpfC [EC:.7.13.3]	ko:K10715	0.0210748	0.0118086	1.7847	FALSE
trbI	conjugal transfer pilin signal peptidase TrbI	ko:K12062	0.0432034	0.0242387	1.78242	FALSE
rffA, wecE	dTDP-4-amino-4,6-dideoxygalactose transaminase [EC:.6.1.59]	ko:K02805	0.194942	0.109385	1.78217	FALSE
thiB, tbpA	thiamine transport system substrate-binding protein	ko:K02064	0.262381	0.147296	1.78132	TRUE
fimD, fimC, mrkC, htrE, cssD	outer membrane usher protein	ko:K07347	0.24236	0.136109	1.78063	TRUE
E2.3.1.82	aminoglycoside N6-acetyltransferase [EC:.3.1.82]	ko:K00663	0.0221286	0.0124301	1.78024	FALSE
phnV	2-aminoethylphosphonate transport system permease protein	ko:K11082	0.0674394	0.0379117	1.77885	FALSE
nirC	nitrite transporter NirC	ko:K02598	0.159115	0.0894966	1.77789	FALSE
troB, mntB, znuC	manganese/zinc/iron transport system ATP- binding protein	ko:K11710	0.159115	0.0894966	1.77789	FALSE
hyaE	hydrogenase-1 operon protein HyaE	ko:K03619	0.0916754	0.0515848	1.77718	FALSE
arfA	alternative ribosome-rescue factor	ko:K09890	0.161222	0.0907396	1.77676	FALSE
vasD, lip	type VI secretion system protein VasD	ko:K11906	0.207587	0.116843	1.77663	FALSE
K09898	hypothetical protein	ko:K09898	0.208641	0.117464	1.77621	FALSE
arnC, pmrF	undecaprenyl-phosphate 4-deoxy-4-formamido-L-arabinose transferase [EC:.4.2	ko:K10012	0.186512	0.105034	1.77573	FALSE
ABCC-BAC	ATP-binding cassette, subfamily C, bacterial	ko:K06148	0.354057	0.199503	1.7747	TRUE
dppB	dipeptide transport system permease protein	ko:K12369	0.307692	0.1734	1.77447	FALSE
yfaW	L-rhamnonate dehydratase [EC:.2.1.90]	ko:K12661	0.0737619	0.0416408	1.77139	FALSE
qrtT	energy-coupling factor transport system substrate-specific component	ko:K16923	0.148577	0.083903	1.77082	FALSE
glrK, qseE	two-component system, NtrC family, sensor histidine kinase GlrK [EC:.7.13.3	ko:K07711	0.151739	0.0857676	1.76918	FALSE
pks5	polyketide synthase 5	ko:K12433	0.0252898	0.0142946	1.76918	FALSE
E3.1.-.-	<nobr>Enzymes [BR:<a href="/kegg-bin/get_htext?ko01000+K01175">ko01000</a>]	ko:K01175	0.177028	0.100062	1.76918	FALSE
yfbR	5-nucleotidase [EC:.1.3.5]	ko:K08722	0.182297	0.10317	1.76696	FALSE
K09963	hypothetical protein	ko:K09963	0.182297	0.10317	1.76696	FALSE
puuD	gamma-glutamyl-gamma-aminobutyrate hydrolase [EC:.5.1.94]	ko:K09473	0.052687	0.0298322	1.76611	FALSE
deoD	purine-nucleoside phosphorylase [EC:.4.2.1]	ko:K03784	0.565859	0.320696	1.76447	FALSE
mntR	DtxR family transcriptional regulator, manganese transport regulator	ko:K11924	0.139094	0.078931	1.76222	FALSE
entB, dhbB, vibB, mxcF	bifunctional isochorismate lyase / aryl carrier protein [EC:.3.2.1]	ko:K01252	0.19705	0.111871	1.7614	TRUE
thiP	thiamine transport system permease protein	ko:K02063	0.25922	0.147296	1.75985	FALSE
virB7, lvhB7	type IV secretion system protein VirB7	ko:K03202	0.0295047	0.0167806	1.75826	TRUE
yjeH	amino acid efflux transporter	ko:K16263	0.18019	0.102548	1.75712	FALSE
leuE	leucine efflux protein	ko:K11250	0.151739	0.0863891	1.75646	FALSE
traL	conjugal transfer pilus assembly protein TraL	ko:K12068	0.0621707	0.0354257	1.75496	FALSE
nat	arylamine N-acetyltransferase [EC:.3.1.5]	ko:K00622	0.0316122	0.0180236	1.75393	FALSE
fadD21	fatty acid CoA ligase FadD21	ko:K12423	0.0316122	0.0180236	1.75393	TRUE
glpE	thiosulfate sulfurtransferase [EC:.8.1.1]	ko:K02439	0.221286	0.126165	1.75393	FALSE
K06946	NO DATA	ko:K06946	0.0969442	0.0553139	1.75262	TRUE
yaaU	MFS transporter, putative metabolite transport protein	ko:K08368	0.12961	0.073959	1.75246	FALSE
rffM	UDP-N-acetyl-D-mannosaminuronic acid transferase [EC:2.4.1.-]	ko:K02852	0.16333	0.0932256	1.75198	TRUE
araH	L-arabinose transport system permease protein	ko:K10538	0.130664	0.0745805	1.75198	FALSE
ttrC	tetrathionate reductase subunit C	ko:K08359	0.0663857	0.0379117	1.75106	TRUE
ebgA	evolved beta-galactosidase subunit alpha [EC:.2.1.23]	ko:K12111	0.0663857	0.0379117	1.75106	FALSE
ATPVE, ntpE	V-type H+-transporting ATPase subunit E [EC:.6.3.14]	ko:K02121	0.201264	0.114978	1.75046	FALSE
pspB	phage shock protein B	ko:K03970	0.174921	0.100062	1.74812	FALSE
E4.6.1.1A, cyaA	adenylate cyclase, class 1 [EC:.6.1.1]	ko:K05851	0.214963	0.123058	1.74685	TRUE
citA, tcuC	MFS transporter, MHS family, citrate/tricarballylate:H+ symporter	ko:K03288	0.0769231	0.0441268	1.74323	FALSE
lpqH	ipoprotein LpqH	ko:K14953	0.0389884	0.0223741	1.74257	TRUE
K09895	hypothetical protein	ko:K09895	0.272919	0.156619	1.74257	FALSE
ampE	AmpE protein	ko:K03807	0.19705	0.113114	1.74205	FALSE
rhtB	homoserine/homoserine lactone efflux protein	ko:K05834	0.201264	0.1156	1.74105	FALSE
PTS-Gam-EIIB, agaB	PTS system, galactosamine-specific IIB component [EC:.7.1.69]	ko:K10984	0.0410959	0.0236172	1.74009	FALSE
dppD	dipeptide transport system ATP-binding protein	ko:K12371	0.303477	0.174643	1.7377	FALSE
waaB, rfaB	UDP-D-galactose:(glucosyl)LPS alpha-1,6-D-galactosyltransferase [EC:2.4.1.-	ko:K02840	0.0442571	0.0254817	1.73682	FALSE
yhdJ	putative adenine-specific DNA-methyltransferase [EC:.1.1.72]	ko:K07319	0.195996	0.113114	1.73273	FALSE
crp	CRP/FNR family transcriptional regulator, cyclic AMP receptor protein	ko:K10914	0.249737	0.144189	1.73201	FALSE
dppF	dipeptide transport system ATP-binding protein	ko:K12372	0.300316	0.1734	1.73193	FALSE
entA	2,3-dihydro-2,3-dihydroxybenzoate dehydrogenase [EC:.3.1.28]	ko:K00216	0.203372	0.117464	1.73135	TRUE
waaP, rfaP	heptose (I) phosphotransferase [EC:2.7.1.-]	ko:K02848	0.10432	0.0602859	1.73043	TRUE
E1.7.1.7, guaC	GMP reductase [EC:.7.1.7]	ko:K00364	0.370917	0.214419	1.72987	FALSE
pgaB	biofilm PGA synthesis lipoprotein PgaB [EC:3.-.-.-]	ko:K11931	0.106428	0.0615289	1.72972	FALSE
ABC.CYST.P	cystine transport system permease protein	ko:K10009	0.427819	0.247359	1.72955	FALSE
dalD	D-arabinitol 4-dehydrogenase [EC:.1.1.11]	ko:K00007	0.0590095	0.0341827	1.7263	FALSE
nudE	ADP-ribose diphosphatase [EC:3.6.1.-]	ko:K08312	0.237092	0.137352	1.72616	FALSE
citC	[citrate (pro-3S)-lyase] ligase [EC:.2.1.22]	ko:K01910	0.18019	0.104413	1.72575	FALSE
K07039	uncharacterized protein	ko:K07039	0.30137	0.174643	1.72564	FALSE
dppC	dipeptide transport system permease protein	ko:K12370	0.30137	0.174643	1.72564	FALSE
dld	D-lactate dehydrogenase [EC:.1.1.28]	ko:K03777	0.243414	0.141081	1.72535	FALSE
mogA	molybdopterin adenylyltransferase [EC:.7.7.75]	ko:K03831	0.308746	0.178993	1.7249	FALSE
E2.7.1.90, pfk	pyrophosphate--fructose-6-phosphate 1-phosphotransferase [EC:.7.1.90]	ko:K00895	0.128556	0.0745805	1.72373	FALSE
phnU	2-aminoethylphosphonate transport system permease protein	ko:K11083	0.0653319	0.0379117	1.72326	FALSE
phnS	2-aminoethylphosphonate transport system substrate-binding protein	ko:K11081	0.0663857	0.0385333	1.72282	FALSE
phnT	2-aminoethylphosphonate transport system ATP-binding protein	ko:K11084	0.0663857	0.0385333	1.72282	FALSE
PTS-Scr-EIIC, scrA	PTS system, sucrose-specific IIC component	ko:K02810	0.269758	0.156619	1.72238	FALSE
araG	L-arabinose transport system ATP-binding protein [EC:.6.3.17]	ko:K10539	0.135933	0.078931	1.72217	FALSE
pbp2B, penA	penicillin-binding protein 2B [EC:2.3.2.-]	ko:K00687	0.0684932	0.0397763	1.72196	FALSE
shiA	MFS transporter, MHS family, shikimate and dehydroshikimate transport prote	ko:K08172	0.0695469	0.0403978	1.72155	TRUE
PTS-Cel-EIIA, celC	PTS system, cellobiose-specific IIA component [EC:.7.1.69]	ko:K02759	0.348788	0.20261	1.72147	FALSE
PTS-Cel-EIIB, celA	PTS system, cellobiose-specific IIB component [EC:.7.1.69]	ko:K02760	0.354057	0.205718	1.72108	FALSE
fliY	cystine transport system substrate-binding protein	ko:K02424	0.425711	0.247359	1.72103	TRUE
sprT	SprT protein	ko:K02742	0.214963	0.124922	1.72077	FALSE
fic	cell filamentation protein	ko:K04095	0.288725	0.167806	1.72059	TRUE
K09146	hypothetical protein	ko:K09146	0.0727081	0.0422623	1.7204	FALSE
sdiA	LuxR family transcriptional regulator	ko:K07782	0.225501	0.131137	1.71958	FALSE
ybdH	uncharacterized oxidoreductase [EC:1.1.-.-]	ko:K08317	0.155954	0.0907396	1.71869	FALSE
ciaR	two-component system, OmpR family, response regulator CiaR	ko:K14983	0.085353	0.0497203	1.71666	TRUE
mod	adenine-specific DNA-methyltransferase [EC:.1.1.72]	ko:K07316	0.174921	0.101927	1.71615	TRUE
zipA	cell division protein ZipA	ko:K03528	0.266596	0.155376	1.71581	FALSE
citD	citrate lyase subunit gamma [EC:.1.3.6]	ko:K01646	0.178082	0.103791	1.71577	FALSE
PTS-Scr-EIIB, scrA	PTS system, sucrose-specific IIB component [EC:.7.1.69]	ko:K02809	0.268704	0.156619	1.71565	FALSE
etk-wzc	tyrosine-protein kinase Etk/Wzc [EC:2.7.10.-]	ko:K16692	0.181243	0.105656	1.71542	TRUE
E2.6.1.-B	aminotransferase [EC:2.6.1.-]	ko:K00839	0.100105	0.0584214	1.71351	FALSE
tyrR	transcriptional regulator of aroF, aroG, tyrA and aromatic amino acid trans	ko:K03721	0.226554	0.13238	1.71139	FALSE
nrdH	glutaredoxin-like protein NrdH	ko:K06191	0.341412	0.199503	1.71131	FALSE
PTS-Glc-EIIA, crr	PTS system, glucose-specific IIA component [EC:.7.1.69]	ko:K02777	0.487882	0.28527	1.71024	FALSE
yagU	putative membrane protein	ko:K08996	0.148577	0.0870106	1.70758	FALSE
napG	ferredoxin-type protein NapG	ko:K02573	0.160169	0.0938471	1.7067	FALSE
TC.LIVCS	branched-chain amino acid:cation transporter, LIVCS family	ko:K03311	0.55216	0.323804	1.70523	TRUE
K09908	hypothetical protein	ko:K09908	0.212856	0.124922	1.7039	FALSE
hhoB, degS	serine protease DegS [EC:3.4.21.-]	ko:K04691	0.229715	0.134866	1.70328	FALSE
uspA	universal stress protein A	ko:K06149	0.236038	0.138595	1.70307	FALSE
smg	Smg protein	ko:K03747	0.237092	0.139217	1.70304	FALSE
acrR	TetR/AcrR family transcriptional regulator, acrAB operon repressor	ko:K03577	0.241307	0.141703	1.70291	TRUE
sstT	serine/threonine transporter	ko:K07862	0.324552	0.190802	1.70099	FALSE
napH	ferredoxin-type protein NapH	ko:K02574	0.158061	0.0932256	1.69547	FALSE
yebQ	MFS transporter, DHA2 family, multidrug resistance protein	ko:K08169	0.179136	0.105656	1.69547	FALSE
E1.97.1.-	<nobr>KEGG Orthology (KO) [BR:<a href="/kegg-bin/get_htext?ko00001+K00539">	ko:K00539	0.00105374	0.000621504	1.69547	FALSE
E3.1.21.3	type I restriction enzyme [EC:.1.21.3]	ko:K01152	0.00210748	0.00124301	1.69547	FALSE
E3.5.1.48	<nobr>Enzymes [BR:<a href="/kegg-bin/get_htext?ko01000+K01454">ko01000</a>]	ko:K01454	0.00210748	0.00124301	1.69547	FALSE
E5.1.1.-	<nobr>Enzymes [BR:<a href="/kegg-bin/get_htext?ko01000+K01780">ko01000</a>]	ko:K01780	0.00632244	0.00372902	1.69547	FALSE
RP-L7Ae, RPL7A	large subunit ribosomal protein L7Ae	ko:K02936	0.00105374	0.000621504	1.69547	FALSE
DCXR	L-xylulose reductase [EC:.1.1.10]	ko:K03331	0.00105374	0.000621504	1.69547	FALSE
E6.3.2.20	indoleacetate---lysine synthetase [EC:.3.2.20]	ko:K03397	0.00105374	0.000621504	1.69547	FALSE
MFS.SP	MFS transporter, SP family, sugar porter, other	ko:K03444	0.00210748	0.00124301	1.69547	FALSE
mbtA	mycobactin salicyl-AMP ligase [EC:6.3.2.-]	ko:K04787	0.0410959	0.0242387	1.69547	TRUE
E1.4.99.-	<nobr>Enzymes [BR:<a href="/kegg-bin/get_htext?ko01000+K05900">ko01000</a>]	ko:K05900	0.00105374	0.000621504	1.69547	FALSE
stsC	L-glutamine:scyllo-inosose aminotransferase [EC:.6.1.50]	ko:K05957	0.00105374	0.000621504	1.69547	FALSE
E3.13.1.3	2-hydroxybiphenyl-2-sulfinate desulfinase [EC:.13.1.3]	ko:K05977	0.00210748	0.00124301	1.69547	FALSE
E4.1.1.76	arylmalonate decarboxylase [EC:.1.1.76]	ko:K06033	0.00316122	0.00186451	1.69547	FALSE
chaB	cation transport regulator	ko:K06197	0.133825	0.078931	1.69547	FALSE
phrI	phosphatase RapI regulator	ko:K06357	0.00105374	0.000621504	1.69547	FALSE
vanY	D-alanyl-D-alanine carboxypeptidase [EC:.4.16.4]	ko:K07260	0.0221286	0.0130516	1.69547	FALSE
CMAH	CMP-N-acetylneuraminate monooxygenase [EC:.14.18.2]	ko:K08080	0.00210748	0.00124301	1.69547	FALSE
E3.1.1.74	cutinase [EC:.1.1.74]	ko:K08095	0.0136986	0.00807955	1.69547	FALSE
E3.4.24.30	coccolysin [EC:.4.24.30]	ko:K08605	0.00210748	0.00124301	1.69547	TRUE
PRSS15, PIM1	Lon-like ATP-dependent protease [EC:3.4.21.-]	ko:K08675	0.00210748	0.00124301	1.69547	FALSE
argF1	N-acetylornithine carbamoyltransferase [EC:.1.3.9]	ko:K09065	0.0147524	0.00870106	1.69547	FALSE
K09925	hypothetical protein	ko:K09925	0.0579557	0.0341827	1.69547	FALSE
ethA	monooxygenase [EC:1.14.13.-]	ko:K10215	0.0347734	0.0205096	1.69547	FALSE
mmcD	methylmalonyl-CoA decarboxylase [EC:.1.1.41]	ko:K11264	0.0442571	0.0261032	1.69547	TRUE
impN	type VI secretion system protein ImpN [EC:.7.11.1]	ko:K11889	0.00210748	0.00124301	1.69547	FALSE
dppA	dipeptide transport system substrate-binding protein	ko:K12368	0.295047	0.174021	1.69547	FALSE
wbpX	alpha-1,2-rhamnosyltransferase [EC:2.4.1.-]	ko:K12993	0.00632244	0.00372902	1.69547	FALSE
mfpsA	mannosylfructose-phosphate synthase [EC:.4.1.246]	ko:K13058	0.00105374	0.000621504	1.69547	FALSE
K13877, araE	alpha-ketoglutaric semialdehyde dehydrogenase [EC:.2.1.26]	ko:K13877	0.00105374	0.000621504	1.69547	FALSE
dinD	DNA-damage-inducible protein D	ko:K14623	0.0842993	0.0497203	1.69547	FALSE
K15640, phoE	uncharacterized phosphatase	ko:K15640	0.0210748	0.0124301	1.69547	FALSE
cmaA	coronamic acid synthetase CmaA, adenylation and thiolation didomain protein	ko:K15646	0.00105374	0.000621504	1.69547	FALSE
cmaE	coronamic acid synthetase CmaE, aminoacyltransferase	ko:K15647	0.00105374	0.000621504	1.69547	FALSE
cmaT	coronamic acid synthetase CmaT, thioesterase component	ko:K15649	0.00105374	0.000621504	1.69547	FALSE
cmaC	aminocarboxycyclopropane-forming enzyme	ko:K15651	0.00105374	0.000621504	1.69547	FALSE
ofaA, arfA	arthrofactin-type cyclic lipopeptide synthetase A	ko:K15658	0.00210748	0.00124301	1.69547	FALSE
K16638, exoU	exoenzyme U	ko:K16638	0.00316122	0.00186451	1.69547	FALSE
glft1	rhamnopyranosyl-N-acetylglucosaminyl-diphospho-decaprenol beta-1,3/1,4-gala	ko:K16649	0.0769231	0.0453698	1.69547	FALSE
amsD	amylovoran biosynthesis glycosyltransferase AmsD [EC:2.4.-.-]	ko:K16701	0.0052687	0.00310752	1.69547	FALSE
E3.4.-.-	<nobr>KEGG Orthology (KO) [BR:<a href="/kegg-bin/get_htext?ko00001+K01423">	ko:K01423	0.0706006	0.0416408	1.69547	FALSE
priB	primosomal replication protein N	ko:K02686	0.231823	0.137352	1.6878	FALSE
pabBC	para-aminobenzoate synthetase / 4-amino-4-deoxychorismate lyase [EC:.6.1.85	ko:K03342	0.214963	0.127408	1.6872	TRUE
smtA	S-adenosylmethionine-dependent methyltransferase	ko:K06219	0.192835	0.114357	1.68625	FALSE
araF	L-arabinose transport system substrate-binding protein	ko:K10537	0.133825	0.0795525	1.68222	FALSE
putP	sodium/proline symporter	ko:K11928	0.442571	0.263518	1.67947	FALSE
ndpA	nucleoid-associated protein	ko:K06899	0.217071	0.129273	1.67917	FALSE
fimC	fimbrial chaperone protein	ko:K07346	0.204426	0.121815	1.67817	TRUE
nhaB	Na+:H+ antiporter, NhaB family	ko:K03314	0.190727	0.113735	1.67694	FALSE
comK	competence protein ComK	ko:K02250	0.0948367	0.0565569	1.67684	FALSE
slyB	outer membrane lipoprotein SlyB	ko:K06077	0.277134	0.16532	1.67635	FALSE
pspF	psp operon transcriptional activator	ko:K03974	0.175975	0.105034	1.6754	FALSE
trmJ	tRNA (cytidine32/uridine32-2-O)-methyltransferase [EC:.1.1.200]	ko:K15396	0.261328	0.155998	1.6752	FALSE
E3.1.21.4	type II restriction enzyme [EC:.1.21.4]	ko:K01155	0.0800843	0.0478558	1.67345	TRUE
K14136	decaprenyl-phosphate phosphoribosyltransferase [EC:.4.2.45]	ko:K14136	0.0790306	0.0472343	1.67316	FALSE
coiA	competence protein CoiA	ko:K06198	0.157007	0.0938471	1.67301	FALSE
lacC	tagatose 6-phosphate kinase [EC:.7.1.144]	ko:K00917	0.148577	0.0888751	1.67176	FALSE
gltK, aatM	glutamate/aspartate transport system permease protein	ko:K10002	0.219178	0.131137	1.67136	FALSE
gpt	xanthine phosphoribosyltransferase [EC:.4.2.22]	ko:K00769	0.286617	0.171535	1.6709	TRUE
K01270, pepD	dipeptidase D [EC:3.4.13.-]	ko:K01270	0.338251	0.20261	1.66946	FALSE
ATPVI, ntpI	V-type H+-transporting ATPase subunit I [EC:.6.3.14]	ko:K02123	0.19705	0.118086	1.6687	FALSE
yncG	GST-like protein	ko:K11208	0.0642782	0.0385333	1.66812	FALSE
citF	citrate lyase subunit alpha / citrate CoA-transferase [EC:.1.3.6]	ko:K01643	0.183351	0.110006	1.66673	FALSE
K07099	NO DATA	ko:K07099	0.115911	0.0696085	1.66519	FALSE
hemX	uroporphyrin-III C-methyltransferase [EC:.1.1.107]	ko:K02496	0.285564	0.171535	1.66475	FALSE
K06908	NO DATA	ko:K06908	0.166491	0.100062	1.66388	FALSE
sohB	serine protease SohB [EC:3.4.21.-]	ko:K04774	0.277134	0.166563	1.66384	FALSE
dltB	membrane protein involved in D-alanine export	ko:K03739	0.216017	0.129894	1.66302	TRUE
pbpG	D-alanyl-D-alanine endopeptidase (penicillin-binding protein 7) [EC:3.4.21.	ko:K07262	0.258166	0.155376	1.66156	FALSE
ATPVD, ntpD	V-type H+-transporting ATPase subunit D [EC:.6.3.14]	ko:K02120	0.201264	0.121193	1.66069	FALSE
ATPVA, ntpA	V-type H+-transporting ATPase subunit A [EC:.6.3.14]	ko:K02117	0.198103	0.119329	1.66015	FALSE
K09974	hypothetical protein	ko:K09974	0.0979979	0.0590429	1.65977	FALSE
traV	conjugal transfer pilus assembly protein TraV	ko:K12064	0.0484721	0.0292107	1.6594	FALSE
vasG, clpV	type VI secretion system protein VasG	ko:K11907	0.225501	0.136109	1.65676	TRUE
yqhD	NADP-dependent alcohol dehydrogenase [EC:1.1.-.-]	ko:K08325	0.223393	0.134866	1.6564	FALSE
evgA, bvgA	two-component system, NarL family, response regulator EvgA	ko:K07690	0.0885142	0.0534493	1.65604	TRUE
gltL, aatP	glutamate/aspartate transport system ATP-binding protein [EC:3.6.3.-]	ko:K10004	0.218124	0.131759	1.65548	FALSE
dltD	D-alanine transfer protein	ko:K03740	0.213909	0.129273	1.65471	FALSE
hemG	menaquinone-dependent protoporphyrinogen oxidase [EC:.3.5.3]	ko:K00230	0.209694	0.126787	1.65391	FALSE
barA	two-component system, NarL family, sensor histidine kinase BarA [EC:.7.13.3	ko:K07678	0.207587	0.125544	1.6535	TRUE
kas	beta-ketoacyl ACP synthase [EC:2.3.1.-]	ko:K11609	0.0410959	0.0248602	1.65308	FALSE
mabA	beta-ketoacyl ACP reductase [EC:.1.1.100]	ko:K11610	0.0410959	0.0248602	1.65308	FALSE
inhA	enoyl ACP reductase [EC:.3.1.9]	ko:K11611	0.0410959	0.0248602	1.65308	FALSE
eutR	AraC family transcriptional regulator, ethanolamine operon transcriptional	ko:K04033	0.120126	0.072716	1.652	FALSE
pimE	alpha-1,2-mannosyltransferase [EC:2.4.1.-]	ko:K13669	0.0400421	0.0242387	1.652	FALSE
nixA	high-affinity nickel-transport protein	ko:K07241	0.230769	0.139838	1.65026	TRUE
E2.7.4.2, mvaK2	phosphomevalonate kinase [EC:.7.4.2]	ko:K00938	0.182297	0.110628	1.64784	FALSE
cpxR	two-component system, OmpR family, response regulator CpxR	ko:K07662	0.216017	0.131137	1.64726	FALSE
dltC	D-alanine--poly(phosphoribitol) ligase subunit 2 [EC:.1.1.13]	ko:K14188	0.216017	0.131137	1.64726	FALSE
gltJ, aatQ	glutamate/aspartate transport system permease protein	ko:K10003	0.214963	0.130516	1.64703	FALSE
TC.AAA	ATP:ADP antiporter, AAA family	ko:K03301	0.140148	0.0851461	1.64597	FALSE
abgT	aminobenzoyl-glutamate transport protein	ko:K12942	0.205479	0.124922	1.64486	FALSE
ygfK	putative selenate reductase [EC:.97.1.9]	ko:K12527	0.0674394	0.0410193	1.64409	FALSE
K09916	hypothetical protein	ko:K09916	0.201264	0.122436	1.64383	FALSE
recB	exodeoxyribonuclease V beta subunit [EC:.1.11.5]	ko:K03582	0.467861	0.284649	1.64364	FALSE
ATPVB, ntpB	V-type H+-transporting ATPase subunit B [EC:.6.3.14]	ko:K02118	0.200211	0.121815	1.64357	FALSE
icmP, trbA	intracellular multiplication protein IcmP	ko:K12218	0.032666	0.0198881	1.64249	TRUE
ttrB	tetrathionate reductase subunit B	ko:K08358	0.0632244	0.0385333	1.64078	TRUE
glrR, qseF	two-component system, NtrC family, response regulator GlrR	ko:K07715	0.157007	0.0957116	1.64042	FALSE
PTS-Nag-EIIC, nagE	PTS system, N-acetylglucosamine-specific IIC component	ko:K02804	0.343519	0.209447	1.64013	FALSE
qoxD	cytochrome aa3-600 menaquinol oxidase subunit IV [EC:.10.3.12]	ko:K02829	0.0927292	0.0565569	1.63957	FALSE
truC	tRNA pseudouridine65 synthase [EC:.4.99.26]	ko:K06175	0.216017	0.131759	1.63949	FALSE
slmA, ttk	TetR/AcrR family transcriptional regulator	ko:K05501	0.236038	0.144189	1.637	FALSE
alsA	D-allose transport system ATP-binding protein [EC:.6.3.17]	ko:K10551	0.0295047	0.0180236	1.637	FALSE
yfiC, trmX	tRNA1Val (adenine37-N6)-methyltransferase [EC:.1.1.223]	ko:K15460	0.236038	0.144189	1.637	FALSE
ATPVK, ntpK	V-type H+-transporting ATPase subunit K [EC:.6.3.14]	ko:K02124	0.200211	0.122436	1.63522	FALSE
K06954	NO DATA	ko:K06954	0.028451	0.0174021	1.63492	FALSE
K07070	NO DATA	ko:K07070	0.19705	0.120572	1.63429	FALSE
E5.4.99.1	methylaspartate mutase [EC:.4.99.1]	ko:K01846	0.0273973	0.0167806	1.63267	TRUE
ribB, RIB3	3,4-dihydroxy 2-butanone 4-phosphate synthase [EC:.1.99.12]	ko:K02858	0.266596	0.163456	1.631	FALSE
recC	exodeoxyribonuclease V gamma subunit [EC:.1.11.5]	ko:K03583	0.453109	0.277812	1.63099	FALSE
K09902	hypothetical protein	ko:K09902	0.238145	0.146053	1.63054	FALSE
tfoX	DNA transformation protein and related proteins	ko:K07343	0.258166	0.158484	1.62898	FALSE
htsT	energy-coupling factor transport system substrate-specific component	ko:K16926	0.101159	0.0621504	1.62765	FALSE
PTS-Man-EIIB, manX	PTS system, mannose-specific IIB component [EC:.7.1.69]	ko:K02794	0.30137	0.185208	1.62719	TRUE
dusC	tRNA-dihydrouridine synthase C [EC:1.-.-.-]	ko:K05541	0.25079	0.154133	1.6271	FALSE
gltI, aatJ	glutamate/aspartate transport system substrate-binding protein	ko:K10001	0.218124	0.134245	1.62482	FALSE
PTS-Mtl-EIIB, mtlA	PTS system, mannitol-specific IIB component [EC:.7.1.69]	ko:K02799	0.3098	0.190802	1.62367	TRUE
PTS-Mtl-EIIC, mtlA	PTS system, mannitol-specific IIC component	ko:K02800	0.3098	0.190802	1.62367	TRUE
ABC.CYST.A	cystine transport system ATP-binding protein [EC:3.6.3.-]	ko:K10010	0.308746	0.19018	1.62344	FALSE
FDH	formate dehydrogenase [EC:.2.1.2]	ko:K00122	0.0706006	0.0435053	1.62281	FALSE
udp, UPP	uridine phosphorylase [EC:.4.2.3]	ko:K00757	0.303477	0.187073	1.62224	FALSE
nfnB, nfsB	nitroreductase / dihydropteridine reductase [EC:1.-.-.- .5.1.34]	ko:K10679	0.16333	0.100684	1.62221	FALSE
rihC	non-specific riboncleoside hydrolase [EC:3.2.-.-]	ko:K12700	0.11275	0.0696085	1.61978	FALSE
E3.2.1.135, nplT	neopullulanase [EC:.2.1.135]	ko:K01234	0.0221286	0.0136731	1.6184	FALSE
K06977	NO DATA	ko:K06977	0.0221286	0.0136731	1.6184	FALSE
pchR	AraC family transcriptional regulator, transcriptional activator of the gen	ko:K12243	0.0221286	0.0136731	1.6184	TRUE
dmlR	LysR family transcriptional regulator, transcriptional activator for dmlA	ko:K16135	0.0885142	0.0546924	1.6184	FALSE
rdgC	recombination associated protein RdgC	ko:K03554	0.307692	0.19018	1.6179	FALSE
K07085	putative transport protein	ko:K07085	0.262381	0.162213	1.61752	FALSE
dltA	D-alanine--poly(phosphoribitol) ligase subunit 1 [EC:.1.1.13]	ko:K03367	0.217071	0.134245	1.61697	FALSE
rspB	starvation sensing protein RspB [EC:1.1.1.-]	ko:K08322	0.108535	0.0671224	1.61697	FALSE
K06905	NO DATA	ko:K06905	0.172813	0.106899	1.61661	FALSE
glpG	GlpG protein	ko:K02441	0.211802	0.131137	1.61511	FALSE
aphB	LysR family transcriptional regulator, transcriptional activator AphB	ko:K10918	0.0210748	0.0130516	1.61473	FALSE
torZ	trimethylamine-N-oxide reductase (cytochrome c) [EC:.7.2.3]	ko:K07812	0.167545	0.103791	1.61425	FALSE
kefA, bspA, aefA	potassium efflux system protein	ko:K05802	0.204426	0.126787	1.61236	FALSE
K07078	NO DATA	ko:K07078	0.204426	0.126787	1.61236	FALSE
E1.14.11.16	aspartate beta-hydroxylase [EC:.14.11.16]	ko:K00476	0.0200211	0.0124301	1.6107	FALSE
prrA	two-component system, OmpR family, response regulator PrrA	ko:K07671	0.0400421	0.0248602	1.6107	TRUE
impB	type VI secretion system protein ImpB	ko:K11901	0.240253	0.149161	1.6107	FALSE
E3.2.1.86B, bglA	6-phospho-beta-glucosidase [EC:.2.1.86]	ko:K01223	0.376185	0.233686	1.60979	FALSE
wbbL	N-acetylglucosaminyl-diphospho-decaprenol L-rhamnosyltransferase [EC:.4.1.2	ko:K16870	0.0790306	0.0490988	1.60962	FALSE
K07035	NO DATA	ko:K07035	0.177028	0.110006	1.60926	FALSE
impG, vasA	type VI secretion system protein ImpG	ko:K11896	0.231823	0.144189	1.60777	TRUE
phoQ	two-component system, OmpR family, sensor histidine kinase PhoQ [EC:.7.13.3	ko:K07637	0.191781	0.119329	1.60716	TRUE
rsmJ	16S rRNA (guanine1516-N2)-methyltransferase [EC:.1.1.242]	ko:K15984	0.281349	0.175264	1.60528	FALSE
yjgB	uncharacterized zinc-type alcohol dehydrogenase-like protein [EC:1.-.-.-]	ko:K12957	0.130664	0.081417	1.60487	FALSE
cbl	LysR family transcriptional regulator, cys regulon transcriptional activato	ko:K13635	0.12961	0.0807955	1.60417	FALSE
abgA	aminobenzoyl-glutamate utilization protein A	ko:K12940	0.0737619	0.0459913	1.60382	FALSE
mngB	mannosylglycerate hydrolase [EC:.2.1.170]	ko:K15524	0.0706006	0.0441268	1.59995	FALSE
ubiC	chorismate--pyruvate lyase [EC:.1.3.40]	ko:K03181	0.299262	0.187073	1.59971	FALSE
kdgT	2-keto-3-deoxygluconate permease	ko:K02526	0.157007	0.0981976	1.59889	FALSE
impH, vasB	type VI secretion system protein ImpH	ko:K11895	0.226554	0.141703	1.5988	FALSE
PDE	3,5-cyclic-nucleotide phosphodiesterase [EC:.1.4.17]	ko:K01120	0.0347734	0.0217526	1.59858	FALSE
rlmL, rlmK	23S rRNA (guanine2445-N2)-methyltransferase / 23S rRNA (guanine2069-N7)-met	ko:K12297	0.275026	0.172157	1.59754	FALSE
mepA	penicillin-insensitive murein endopeptidase [EC:3.4.24.-]	ko:K07261	0.205479	0.128651	1.59718	FALSE
thiJ	4-methyl-5(b-hydroxyethyl)-thiazole monophosphate biosynthesis	ko:K03152	0.366702	0.229956	1.59466	FALSE
fadB	3-hydroxyacyl-CoA dehydrogenase / enoyl-CoA hydratase / 3-hydroxybutyryl-Co	ko:K01825	0.199157	0.124922	1.59425	FALSE
ogl	oligogalacturonide lyase [EC:.2.2.6]	ko:K01730	0.0495258	0.0310752	1.59374	FALSE
gudP	MFS transporter, ACS family, glucarate transporter	ko:K03535	0.18019	0.113114	1.593	FALSE
mptA	alpha-1,6-mannosyltransferase [EC:2.4.1.-]	ko:K14337	0.081138	0.0509633	1.59209	FALSE
E3.1.3.-	<nobr>KEGG Orthology (KO) [BR:<a href="/kegg-bin/get_htext?ko00001+K01112">	ko:K01112	0.0484721	0.0304537	1.59166	TRUE
PTS-Arb-EIIB, glvB	PTS system, arbutin-like IIB component [EC:.7.1.69]	ko:K02749	0.128556	0.0807955	1.59113	FALSE
phoP	two-component system, OmpR family, response regulator PhoP	ko:K07660	0.191781	0.120572	1.59059	TRUE
kgtP	MFS transporter, MHS family, alpha-ketoglutarate permease	ko:K03761	0.33509	0.21069	1.59044	FALSE
waaC, rfaC	heptosyltransferase I [EC:2.4.-.-]	ko:K02841	0.302424	0.19018	1.59019	TRUE
yiaC	putative acetyltransferase [EC:2.3.1.-]	ko:K03826	0.172813	0.108763	1.5889	FALSE
qoxA	cytochrome aa3-600 menaquinol oxidase subunit II [EC:.10.3.12]	ko:K02826	0.0937829	0.0590429	1.58839	FALSE
mptB	alpha-1,6-mannosyltransferase [EC:2.4.1.-]	ko:K14339	0.0779768	0.0490988	1.58816	FALSE
astE	succinylglutamate desuccinylase [EC:.5.1.96]	ko:K05526	0.202318	0.127408	1.58795	FALSE
nrfA	nitrite reductase (cytochrome c-552) [EC:.7.2.2]	ko:K03385	0.186512	0.117464	1.58782	FALSE
napC	cytochrome c-type protein NapC	ko:K02569	0.185458	0.116843	1.58725	FALSE
E4.1.1.74, ipdC	indolepyruvate decarboxylase [EC:.1.1.74]	ko:K04103	0.214963	0.135488	1.58659	FALSE
alsB	D-allose transport system substrate-binding protein	ko:K10549	0.0305585	0.0192666	1.58608	FALSE
pdxB	erythronate-4-phosphate dehydrogenase [EC:.1.1.290]	ko:K03473	0.228662	0.144189	1.58585	FALSE
entE, dhbE, vibE, mxcE	2,3-dihydroxybenzoate-AMP ligase [EC:.7.7.58]	ko:K02363	0.19705	0.124301	1.58526	TRUE
dsbB	disulfide bond formation protein DsbB	ko:K03611	0.512118	0.323182	1.58461	TRUE
K06867	NO DATA	ko:K06867	0.209694	0.13238	1.58403	FALSE
K09806	hypothetical protein	ko:K09806	0.327713	0.206961	1.58346	FALSE
lolB	outer membrane lipoprotein LolB	ko:K02494	0.342466	0.216283	1.58341	FALSE
K09988	hypothetical protein	ko:K09988	0.0737619	0.0466128	1.58244	FALSE
plsB	glycerol-3-phosphate O-acyltransferase [EC:.3.1.15]	ko:K00631	0.305585	0.193288	1.58098	FALSE
E1.1.1.215	gluconate 2-dehydrogenase [EC:.1.1.215]	ko:K00090	0.231823	0.146675	1.58052	TRUE
tRNA-Sec	tRNA Sec	ko:K14238	0.260274	0.164699	1.5803	FALSE
hisB	imidazoleglycerol-phosphate dehydratase / histidinol-phosphatase [EC:.2.1.1	ko:K01089	0.244468	0.154755	1.57971	FALSE
luxS	S-ribosylhomocysteine lyase [EC:.4.1.21]	ko:K07173	0.528978	0.334991	1.57908	TRUE
queF	7-cyano-7-deazaguanine reductase [EC:.7.1.13]	ko:K06879	0.327713	0.207582	1.57872	FALSE
E2.3.3.10	hydroxymethylglutaryl-CoA synthase [EC:.3.3.10]	ko:K01641	0.199157	0.126165	1.57854	FALSE
dotD, traH	defect in organelle trafficking protein DotD	ko:K12205	0.028451	0.0180236	1.57854	TRUE
rep	ATP-dependent DNA helicase Rep [EC:.6.4.12]	ko:K03656	0.336143	0.213176	1.57684	FALSE
impC	type VI secretion system protein ImpC	ko:K11900	0.234984	0.149161	1.57537	FALSE
impA	type VI secretion system protein ImpA	ko:K11902	0.165437	0.105034	1.57508	FALSE
E2.7.7.65	diguanylate cyclase [EC:.7.7.65]	ko:K13069	0.0821918	0.0522063	1.57436	FALSE
impF	type VI secretion system protein ImpF	ko:K11897	0.162276	0.10317	1.5729	FALSE
lpxO	beta-hydroxylase [EC:1.14.11.-]	ko:K12979	0.145416	0.0926041	1.5703	FALSE
lsrK	autoinducer 2 (AI-2) kinase [EC:2.7.1.-]	ko:K11216	0.118019	0.075202	1.56936	FALSE
narL	two-component system, NarL family, nitrate/nitrite response regulator NarL	ko:K07684	0.209694	0.133623	1.56929	FALSE
macB	macrolide transport system ATP-binding/permease protein [EC:3.6.3.-]	ko:K05685	0.257113	0.164077	1.56702	FALSE
oppB	oligopeptide transport system permease protein	ko:K15581	0.668072	0.426352	1.56695	FALSE
oppD	oligopeptide transport system ATP-binding protein	ko:K15583	0.612223	0.390926	1.56608	FALSE
PTS-Arb-EIIC, glvC	PTS system, arbutin-like IIC component	ko:K02750	0.126449	0.0807955	1.56505	FALSE
E4.1.1.82	phosphonopyruvate decarboxylase [EC:.1.1.82]	ko:K09459	0.0126449	0.00807955	1.56505	FALSE
tagH	teichoic acid transport system ATP-binding protein [EC:.6.3.40]	ko:K09693	0.0885142	0.0565569	1.56505	FALSE
murN	alanine adding enzyme [EC:2.3.2.-]	ko:K12554	0.0748156	0.0478558	1.56335	FALSE
E2.7.1.95	kanamycin kinase [EC:.7.1.95]	ko:K00897	0.0495258	0.0316967	1.56249	FALSE
rnt	ribonuclease T [EC:3.1.13.-]	ko:K03683	0.265543	0.170292	1.55934	FALSE
frdA	fumarate reductase flavoprotein subunit [EC:.3.99.1]	ko:K00244	0.370917	0.238036	1.55824	FALSE
icmO, trbC, dotL	intracellular multiplication protein IcmO	ko:K12217	0.0358272	0.0229956	1.558	TRUE
K16906	fluoroquinolones transport system permease protein	ko:K16906	0.0358272	0.0229956	1.558	FALSE
K09920	hypothetical protein	ko:K09920	0.202318	0.129894	1.55756	FALSE
hflD	high frequency lysogenization protein	ko:K07153	0.249737	0.160348	1.55747	FALSE
K13819	NifU-like protein	ko:K13819	0.165437	0.106277	1.55666	FALSE
K11903, hcp	type VI secretion system secreted protein Hcp	ko:K11903	0.232877	0.149782	1.55477	TRUE
aadA	streptomycin 3"-adenylyltransferase [EC:.7.7.47]	ko:K00984	0.0927292	0.0596644	1.55418	TRUE
PTS-Mtl-EIIA, mtlA	PTS system, mannitol-specific IIA component [EC:.7.1.69]	ko:K02798	0.30137	0.193909	1.55418	TRUE
K16905	fluoroquinolones transport system permease protein	ko:K16905	0.0347734	0.0223741	1.55418	FALSE
E1.2.1.9, gapN	glyceraldehyde-3-phosphate dehydrogenase (NADP) [EC:.2.1.9]	ko:K00131	0.162276	0.104413	1.55418	FALSE
wbpE, wlbC	UDP-2-acetamido-2-deoxy-ribo-hexuluronate aminotransferase [EC:.6.1.98]	ko:K13017	0.0579557	0.0372902	1.55418	TRUE
mtlD	mannitol-1-phosphate 5-dehydrogenase [EC:.1.1.17]	ko:K00009	0.27608	0.17775	1.55319	FALSE
sspA, mglA	RNA polymerase-associated protein	ko:K03599	0.342466	0.220634	1.55219	TRUE
yfiP	conserved hypothetical protein	ko:K05812	0.192835	0.124301	1.55135	FALSE
embA	arabinosyltransferase A [EC:2.4.2.-]	ko:K11385	0.0337197	0.0217526	1.55014	FALSE
E3.5.3.6, arcA	arginine deiminase [EC:.5.3.6]	ko:K01478	0.3804	0.245494	1.54953	FALSE
amn	AMP nucleosidase [EC:.2.2.4]	ko:K01241	0.332982	0.21504	1.54846	FALSE
acxC	acetone carboxylase, gamma subunit [EC:.4.1.6]	ko:K10856	0.0442571	0.0285892	1.54804	FALSE
impJ, vasE	type VI secretion system protein ImpJ	ko:K11893	0.227608	0.147296	1.54524	FALSE
mngR, farR	GntR family transcriptional regulator, mannosyl-D-glycerate transport/metab	ko:K11922	0.0432034	0.0279677	1.54476	FALSE
ciaH	two-component system, OmpR family, sensor histidine kinase CiaH [EC:.7.13.3	ko:K14982	0.0864067	0.0559354	1.54476	FALSE
E3.2.1.28, treA, treF	alpha,alpha-trehalase [EC:.2.1.28]	ko:K01194	0.193888	0.125544	1.54439	FALSE
erfK	L,D-transpeptidase	ko:K16291	0.203372	0.131759	1.54352	FALSE
wbtD	galacturonosyltransferase [EC:2.4.1.-]	ko:K13004	0.0105374	0.00683654	1.54134	FALSE
impK, ompA, vasF, dotU	type VI secretion system protein ImpK	ko:K11892	0.229715	0.149161	1.54005	TRUE
ychN	uncharacterized protein involved in oxidation of intracellular sulfur	ko:K06039	0.144362	0.0938471	1.53827	FALSE
fucP	MFS transporter, FHS family, L-fucose permease	ko:K02429	0.256059	0.166563	1.53731	TRUE
napB	cytochrome c-type protein NapB	ko:K02568	0.208641	0.136109	1.53289	FALSE
rsd	regulator of sigma D	ko:K07740	0.178082	0.116221	1.53227	TRUE
PTS-Cel-EIIC, celB	PTS system, cellobiose-specific IIC component	ko:K02761	0.344573	0.224984	1.53154	FALSE
K07122	NO DATA	ko:K07122	0.312961	0.204475	1.53056	FALSE
K07121	NO DATA	ko:K07121	0.253952	0.165942	1.53037	FALSE
glpM	membrane protein GlpM	ko:K02442	0.0389884	0.0254817	1.53006	FALSE
cidA	holin-like protein	ko:K06518	0.425711	0.278434	1.52895	FALSE
eryE	erythritol transport system ATP-binding protein	ko:K17204	0.0579557	0.0379117	1.5287	FALSE
oppA, mppA	oligopeptide transport system substrate-binding protein	ko:K15580	0.665964	0.435674	1.52858	FALSE
virB6, lvhB6	type IV secretion system protein VirB6	ko:K03201	0.134879	0.0882536	1.52831	TRUE
yjgA	ribosome-associated protein	ko:K09889	0.33509	0.219391	1.52736	FALSE
ftnA, ftn	ferritin [EC:.16.3.1]	ko:K02217	0.428872	0.28092	1.52667	FALSE
K07136	NO DATA	ko:K07136	0.18019	0.118086	1.52592	FALSE
oppC	oligopeptide transport system permease protein	ko:K15582	0.668072	0.43816	1.52472	FALSE
prr	aminobutyraldehyde dehydrogenase [EC:.2.1.19]	ko:K00137	0.130664	0.0857676	1.52346	FALSE
hns	DNA-binding protein H-NS	ko:K03746	0.278188	0.182722	1.52246	TRUE
K06972	NO DATA	ko:K06972	0.157007	0.10317	1.52184	FALSE
prrB	two-component system, OmpR family, sensor histidine kinase PrrB [EC:.7.13.3	ko:K07655	0.0368809	0.0242387	1.52157	FALSE
dsbC	thiol:disulfide interchange protein DsbC [EC:.3.4.1]	ko:K03981	0.377239	0.24798	1.52125	FALSE
E1.-.-.-	<nobr>Enzymes [BR:<a href="/kegg-bin/get_htext?ko01000+K00540">ko01000</a>]	ko:K00540	0.311907	0.205096	1.52078	FALSE
nlpD	lipoprotein NlpD	ko:K06194	0.338251	0.222498	1.52024	FALSE
rhaA	L-rhamnose isomerase [EC:.3.1.14]	ko:K01813	0.16333	0.10752	1.51906	FALSE
JEN	MFS transporter, SHS family, lactate transporter	ko:K08178	0.108535	0.071473	1.51855	FALSE
cyaY	CyaY protein	ko:K06202	0.286617	0.188937	1.517	TRUE
wlbA, bplA	UDP-N-acetyl-2-amino-2-deoxyglucuronate dehydrogenase [EC:.1.1.335]	ko:K13020	0.0179136	0.0118086	1.517	TRUE
cutC	copper homeostasis protein	ko:K06201	0.426765	0.281541	1.51582	FALSE
xtmB	phage terminase large subunit	ko:K06909	0.124341	0.0820385	1.51565	FALSE
ftsL	cell division protein FtsL	ko:K03586	0.337197	0.222498	1.5155	FALSE
E2.3.1.18, lacA	galactoside O-acetyltransferase [EC:.3.1.18]	ko:K00633	0.0790306	0.0522063	1.51381	FALSE
codB	cytosine permease	ko:K10974	0.201264	0.133002	1.51325	FALSE
nfuA	Fe/S biogenesis protein NfuA	ko:K07400	0.25079	0.165942	1.51132	FALSE
E2.8.3.-	<nobr>KEGG Orthology (KO) [BR:<a href="/kegg-bin/get_htext?ko00001+K01041">	ko:K01041	0.0432034	0.0285892	1.51118	FALSE
qoxC	cytochrome aa3-600 menaquinol oxidase subunit III [EC:.10.3.12]	ko:K02828	0.0864067	0.0571784	1.51118	TRUE
[truncated: 5,195 more rows]

## Sheet: Sheet2
traE	conjugal transfer pilus assembly protein TraE	ko:K12067	0.0674394	0.0503418	1.33963	FALSE
mdtC	RND superfamily, multidrug transport protein MdtC	ko:K07789	0.205479	0.154133	1.33313	FALSE
K06994	putative drug exporter of the RND superfamily	ko:K06994	0.184405	0.219391	0.84053	FALSE
bcr	MFS transporter, DHA1 family, bicyclomycin/chloramphenicol resistance prote	ko:K07552	0.504742	0.509633	0.990402	FALSE
mlsA1	mycolactone core lactone polyketide synthase MlsA1	ko:K16418	0.00105374	0.0001	10.5374	FALSE
mlsB	mycolactone side chain polyketide synthase	ko:K16419	0.00105374	0.0001	10.5374	FALSE
mlsA2	mycolactone core lactone polyketide synthase MlsA2	ko:K16450	0.00105374	0.0001	10.5374	FALSE
TC.MATE, SLC47A, norM, mdtK, dinF	multidrug resistance protein, MATE family	ko:K03327	0.471022	0.481044	0.979166	FALSE
vanX	D-alanyl-D-alanine dipeptidase [EC:.4.13.22]	ko:K08641	0.208641	0.250466	0.83301	FALSE
vanB	vanillate monooxygenase [EC:.14.13.82]	ko:K03863	0.0716544	0.112492	0.636972	FALSE
vanR	GntR family transcriptional regulator, vanillate catabolism transcriptional	ko:K11475	0.0305585	0.0559354	0.546318	FALSE
vanA	vanillate monooxygenase [EC:.14.13.82]	ko:K03862	0.0621707	0.118086	0.526488	FALSE
E6.1.2.1, vanB	D-alanine---(R)-lactate ligase [EC:.1.2.1]	ko:K15739	0.00842993	0.0180236	0.467716	FALSE
vanY	D-alanyl-D-alanine carboxypeptidase [EC:.4.16.4]	ko:K07260	0.0221286	0.0130516	1.69547	FALSE
tetB	MFS transporter, DHA2 family, metal-tetracycline-proton antiporter	ko:K08168	0.0263435	0.0236172	1.11544	FALSE
tetA	MFS transporter, DHA1 family, tetracycline resistance protein	ko:K08151	0.12961	0.136731	0.947921	FALSE
tetX	tentoxilysin [EC:.4.24.68]	ko:K08644	0.00105374	0.0001	10.5374	TRUE
bla2, blm, ccrA, blaB	metallo-beta-lactamase class B [EC:.5.2.6]	ko:K17837	0.0821918	0.0876321	0.937919	FALSE
penP, blaZ	beta-lactamase class A [EC:.5.2.6]	ko:K17836	0.218124	0.354257	0.615723	FALSE
blaI	BlaI family transcriptional regulator, penicillinase repressor	ko:K02171	0.162276	0.290864	0.557911	FALSE
pbpB	penicillin-binding protein 2B	ko:K08724	0.0516333	0.106899	0.483011	FALSE
pbpA	penicillin-binding protein 1 [EC:3.4.-.-]	ko:K12552	0.0453109	0.00559354	8.10057	FALSE
pbp3	penicillin-binding protein 3 [EC:3.4.-.-]	ko:K12553	0.0453109	0.00621504	7.29052	FALSE
pbp2X	penicillin-binding protein 2X [EC:2.3.2.-]	ko:K12556	0.0874605	0.0403978	2.16498	FALSE
pbp2B, penA	penicillin-binding protein 2B [EC:2.3.2.-]	ko:K00687	0.0684932	0.0397763	1.72196	FALSE
pbpG	D-alanyl-D-alanine endopeptidase (penicillin-binding protein 7) [EC:3.4.21.	ko:K07262	0.258166	0.155376	1.66156	FALSE
pbp2A	penicillin-binding protein 2A [EC:.4.1.129]	ko:K12555	0.113804	0.0901181	1.26283	FALSE
pbp	penicillin-binding protein	ko:K03693	0.0906217	0.0783095	1.15722	FALSE
pbpC	penicillin-binding protein 1C [EC:2.4.1.-]	ko:K05367	0.240253	0.234307	1.02538	FALSE
bceR	two-component system, OmpR family, bacitracin resistance response regulator	ko:K11630	0.0463646	0.0416408	1.11344	FALSE
